# Supplementary material for: Integrated metabolomic and transcriptomic analyses reveal different metabolite biosynthesis profiles of Juglans mandshurica in shade
Source: Front Plant Sci. 2022 Sep 26;13:991874. doi: 10.3389/fpls.2022.991874 (PMC9552962; doi:10.3389/fpls.2022.991874)
Supplement: Supplementary file 1 [file Data_Sheet_1.zip › Supplementary Tables.xlsx]

## Sheet: Supplementary Tables Catalogs
Supplementary Tables Catalogs
Table	Content
Supplementary Table S1	Specific primers used for qRT-PCR analysis
Supplementary Table S2	ANOVA of multiple traits for J. mandshurica
Supplementary Table S3	The top 20 KEGG enrichment pathways of differentially expressed genes in N VS. L20
Supplementary Table S4	The top 20 KEGG enrichment pathways of differentially expressed genes in L50 VS. L20
Supplementary Table S5	Statistics of the numbers of transcription factor
Supplementary Table S6	Statistics of differentially expressed genes encoding transcription factors
Supplementary Table S7	Statistics of differentially expressed genes involved in plant hormone signal transduction
Supplementary Table S8	Statistics of differentially expressed genes involved in photosynthesis
Supplementary Table S9	Statistics of differentially expressed genes involved in photosynthesis - antenna protein
Supplementary Table S10	Statistics of differentially expressed genes involved in porphyrin and chlorophyll metabolism
Supplementary Table S11	Statistics of differentially expressed genes involved in carotenoid biosynthesis
Supplementary Table S12	Statistics of differentially expressed genes involved in flavonoid biosynthesis
Supplementary Table S13	The top 20 KEGG enrichment pathways of differentially expressed genes in N VS. L50
Supplementary Table S14	Sample sequencing data evaluation statistics
Supplementary Table S15	GO functional annotation of differentially expressed genes (DEGs)
Supplementary Table S16	The list of 470 differential accumulation metabolites detected among different shade conditions

## Sheet: Table S1
Supplemental table 1. Specific primers used for qRT-PCR analysis
Name	Strand	Sequence
gene_Jman002G0175100	+	AACTCCCACTTCCCAAACTC
gene_Jman002G0175100	-	TTTCAATCTCTACGGCAAGGG
gene_Jman002G0006600	+	GCAGAGTTGAAGGTGAAGGAG
gene_Jman002G0006600	-	ATCAGCAACATGGTCGTAGAG
gene_Jman003G0152500	+	CCACAACCAAACCCAAACTC
gene_Jman003G0152500	-	GGACGAGAGGGTAAGGAATTG
gene_Jman004G0233900	+	CAACCCCAACCTTGTTCATG
gene_Jman004G0233900	-	ATTGCCTTCTCCAACTCCAG
gene_Jman004G0120600	+	TCCTTCTCTTCCTCTTTCCTCTC
gene_Jman004G0120600	-	GGGTAGCGTTCTTATCGTTTTG
gene_Jman006G0084700	+	GCCATGAACTCCAGTGTTTTG
gene_Jman006G0084700	-	CTAGACTGTTGAGCCCTGATC
gene_Jman009G0107900	+	TGATTACGGTTGGGACACTG
gene_Jman009G0107900	-	AACTTGACTCCATTACGGGC
gene_Jman009G0107700	+	CTATCTCCAAGTCCGTTTCCTC
gene_Jman009G0107700	-	GTATCCCAACCGTAATCACCAG
gene_Jman015G0121800	+	TTTAGTGAAGGTGGGTTGGAC
gene_Jman015G0121800	-	AATACGATAGCCCTCAACTGC
18S	+	GAGGTAGCTTCGGGCGCAACT
18S	-	GCAGGTTAGCGAAATGCGATAC

## Sheet: Table S2
Supplementary Table S2. ANOVA of multiple traits for J. mandshurica
Traits	SS	df	MS	F
Height (mm)	259368	3	86456	62.99**
Root-collar diameter (mm)	9.48336	3	3.16112	4.16**
Leaf area (mm2)	3.45727e+07	3	1.15242e+07	203.81**
Leaf shape index	0.664674	3	0.221558	7.09**
Leaf fresh weight (g)	0.858037	3	0.286012	417.41**
Leaf dry weight (g)	0.087695	3	0.0292317	158.18**
Soluble sugar of leaf (%)	109.275	3	36.4249	39.80**
Starch of leaf (μg/g)	3.19939e+07	3	1.06646e+07	273.63**
GA content (pg/mL)	108731	3	36243.7	1419.50**
ABA content (μg/L)	18550.3	3	6183.44	512.97**
JA content (pmol/L)	126202	3	42067.2	420.31**
SA content (pmol/L)	563902	3	187967	622.46**
IAA content (μg/L)	1587.84	3	529.281	621.84**
ZT content (ng/L)	14890.7	3	4963.58	347.96**
ETH content (ng/L)	219.751	3	73.2503	34.71**
BR content (ng/L)	846.737	3	282.246	41.46**
Chl a content (mg/L)	44.6158	3	14.8719	100.71**
Chl b content (mg/L)	7.8595	3	2.61983	49.57**
Total Chl content (mg/L)	89.8897	3	29.9632	89.19**
Car content (mg/L)	3.64914	3	1.21638	11.55**
Chl a/b	0.0662514	3	0.0220838	4.68*
Chl/Car	0.333501	3	0.111167	0.801351
Ci (μmol/mol)	12873.6	3	4291.19	120.60**
Gs (mol/m2·s)	791912	3	263971	14.05**
Pn (μmol/m2·s)	771.762	3	257.254	180.71**
Tr (mol/m2·s)	17.5631	3	5.85435	39.37**
WUE (μmol/mol)	10.2079	3	3.40262	133.22**
Note: The * here represents the result of the difference significance test. **Represents extremely significant differences at p < 0.01, and *represents significant differences at 0.01< p < 0.05, respectively.

## Sheet: Table S3
Supplemental table 3. The top 20 KEGG enrichment pathways of differentially expressed genes in N VS. L20
#KEGG_pathway	ko_id	Cluster_frequency	Genome_frequency	P-value	Corrected_P-value	GeneID	KEGG Orthology
Starch and sucrose metabolism	ko00500	102 out of 1411 7.2289156626506%	531 out of 12032 4.41323138297872%	2.15994e-07	2.91591e-05	Jman_Un607G0000400;Jman012G0083000;Jman015G0094500;Jman002G0265000;Jman003G0102500;Jman015G0004900;Jman015G0078100;Jman016G0123900;Jman016G0125900;Jman002G0102900;Jman003G0149600;Jman005G0060100;Jman005G0061400;Jman005G0182700;Jman007G0040100;Jman007G0040200;Jman007G0144000;Jman007G0144800;Jman007G0149000;Jman007G0159600;Jman007G0189400;Jman007G0196000;Jman007G0198500;Jman007G0198600;Jman008G0155…	K00688+K00688+K00688+K00688+K00688+K00695+K00695+K00695+K00695+K00695+K00695+K00695+K00695+K00695+K00695+K00695+K00695+K00695+K00695+K00695+K00695+K00695+K00695+K00695+K00695+K00700+K00703+K00703+K00705+K00844+K00847+K00975+K00975+K01087+K01087+K01176+K01176+K01176+K01176+K01176+K01176+K01176+K01176+K01176+K01177+K01177+K01177+K01177+K01179+K01179+K01179+K01179+K01179+K01179+K01187+K01188+K01188+…
ABC transporters	ko02010	38 out of 1411 2.69312544294826%	149 out of 12032 1.23836436170213%	2.29072e-06	0.000309247	Jman006G0072300;Jman008G0215500;Jman001G0097100;Jman001G0172700;Jman001G0250500;Jman010G0067300;Jman002G0327100;Jman005G0179100;Jman005G0179300;Jman008G0135600;Jman008G0135800;Jman008G0136200;Jman008G0136400;Jman008G0153300;Jman008G0153400;Jman011G0006100;Jman011G0006400;Jman011G0006600;Jman004G0180100;Jman004G0256400;Jman004G0256500;Jman004G0256600;Jman009G0021600;Jman011G0198600;Jman013G0066300…	K05657+K05658+K05658+K05658+K05658+K05658+K05658+K05658+K05658+K05658+K05658+K05658+K05658+K05665+K05665+K05666+K05666+K05666+K05666+K05666+K05666+K05666+K05681+K05681+K05681+K05681+K05681+K05681+K05681+K05681+K05681+K05681+K05681+K05681+K08711+K08711+K08711+K08711
Circadian rhythm - plant	ko04712	36 out of 1411 2.55138199858257%	151 out of 12032 1.25498670212766%	2.12008e-05	0.0028621	Jman003G0071300;Jman008G0234500;Jman002G0248700;Jman011G0060400;Jman010G0088400;Jman005G0085900;Jman016G0008200;Jman007G0042000;Jman012G0031300;Jman016G0127800;Jman004G0059300;Jman007G0058600;Jman004G0057200;Jman001G0287600;Jman011G0044300;Jman003G0239300;Jman001G0283200;Jman001G0315900;Jman010G0173900;Jman002G0278900;Jman007G0182500;Jman008G0054600;Jman013G0046800;Jman015G0102800;Jman016G0095800…	K00660+K03097+K10143+K12116+K12119+K12120+K12124+K12125+K12126+K12126+K12126+K12126+K12127+K12130+K12130+K12130+K12133+K12133+K12133+K12133+K12133+K12133+K12135+K12135+K12135+K12135+K16221+K16221+K16221+K16221+K16222+K16222+K16222+K16222+K16240+K16241
Biosynthesis of secondary metabolites	ko01110	387 out of 1411 27.4273564847626%	2805 out of 12032 23.3128324468085%	7.25883e-05	0.00979942	Jman004G0164100;Jman008G0033100;Jman005G0186700;novel.194;Jman003G0011400;Jman012G0197000;Jman013G0044600;Jman015G0013200;Jman006G0080600;Jman002G0151300;Jman015G0118700;Jman008G0227300;Jman008G0018400;Jman010G0213200;Jman011G0010500;Jman003G0295400;Jman002G0347400;Jman008G0215000;Jman008G0215200;Jman008G0215300;Jman008G0177600;Jman008G0202700;Jman008G0243200;Jman001G0073900;Jman012G0065800;Jman0…	K00001+K00002+K00021+K00025+K00083+K00128+K00128+K00128+K00128+K00218+K00224+K00225+K00232+K00234+K00264+K00264+K00318+K00422+K00422+K00422+K00430+K00430+K00430+K00430+K00430+K00430+K00430+K00430+K00430+K00430+K00430+K00430+K00430+K00430+K00430+K00430+K00430+K00430+K00430+K00430+K00430+K00454+K00454+K00487+K00547+K00549+K00588+K00600+K00640+K00641+K00655+K00655+K00655+K00655+K00660+K00688+K00688+…
DNA replication	ko03030	28 out of 1411 1.98440822111977%	117 out of 12032 0.972406914893617%	0.00015745	0.0212558	Jman007G0206000;Jman005G0170400;Jman011G0174800;Jman001G0373600;Jman011G0139800;Jman016G0113800;Jman007G0181500;Jman013G0139900;Jman014G0015600;Jman016G0069200;Jman011G0153900;Jman009G0106800;Jman008G0124600;Jman004G0176900;Jman011G0145200;Jman005G0029300;Jman_Un607G0000600;Jman001G0014500;Jman012G0083800;Jman015G0094300;Jman004G0066500;Jman006G0179700;Jman013G0190200;Jman015G0145800;Jman012G0040…	K02209+K02210+K02212+K02320+K02321+K02325+K02325+K02335+K02335+K02335+K02540+K02541+K02542+K02684+K02685+K03111+K04802+K04802+K04802+K04802+K07466+K07466+K10739+K10742+K10743+K10755+K10756+K10756
Carotenoid biosynthesis	ko00906	21 out of 1411 1.48830616583983%	82 out of 12032 0.681515957446808%	0.000381547	0.0515088	Jman010G0212300;Jman003G0079200;Jman003G0079600;Jman005G0277700;Jman006G0008000;Jman004G0120600;Jman008G0145600;Jman009G0218500;Jman014G0141900;Jman014G0142500;Jman015G0152300;Jman004G0043400;Jman011G0214900;Jman012G0095100;Jman007G0060600;Jman002G0236400;Jman011G0003500;Jman003G0304500;Jman005G0105100;Jman013G0114000;Jman013G0182900	K09835+K09838+K09838+K09838+K09838+K09840+K09840+K09841+K09841+K09841+K09841+K09841+K09843+K09843+K09843+K15744+K15746+K15746+K15747+K17911+K17913
Photosynthesis - antenna proteins	ko00196	11 out of 1411 0.779588944011339%	31 out of 12032 0.257646276595745%	0.000502988	0.0679034	Jman_Un607G0008300;Jman006G0173600;Jman016G0050500;Jman009G0107700;Jman009G0107900;Jman015G0121800;Jman002G0006600;Jman014G0021000;Jman004G0233900;Jman001G0010900;Jman006G0007300	K08908+K08908+K08911+K08912+K08912+K08912+K08913+K08914+K08914+K08915+K08916
Metabolic pathways	ko01100	663 out of 1411 46.9879518072289%	5169 out of 12032 42.9604388297872%	0.000649867	0.087732	Jman004G0164100;Jman008G0033100;Jman002G0252900;Jman011G0198400;Jman013G0161200;Jman005G0235000;Jman005G0186700;novel.194;Jman001G0078800;Jman010G0054300;Jman003G0011400;Jman001G0290100;Jman003G0134500;Jman004G0199500;Jman006G0024200;Jman012G0197000;Jman013G0044600;Jman015G0013200;Jman006G0080600;Jman016G0127900;Jman002G0151300;Jman008G0227300;Jman008G0018400;Jman010G0213200;Jman015G0073700;Jman0…	K00001+K00002+K00008+K00020+K00020+K00020+K00021+K00025+K00029+K00029+K00083+K00103+K00108+K00108+K00122+K00128+K00128+K00128+K00128+K00131+K00218+K00225+K00232+K00234+K00253+K00264+K00264+K00278+K00318+K00411+K00422+K00422+K00422+K00423+K00423+K00430+K00430+K00430+K00430+K00430+K00430+K00430+K00430+K00430+K00430+K00430+K00430+K00430+K00430+K00430+K00430+K00430+K00430+K00430+K00430+K00430+K00434+…
Phenylpropanoid biosynthesis	ko00940	64 out of 1411 4.53579021970234%	373 out of 12032 3.1000664893617%	0.00104692	0.141334	Jman003G0011400;Jman008G0177600;Jman008G0202700;Jman008G0243200;Jman001G0073900;Jman012G0065800;Jman013G0042500;Jman016G0009100;Jman016G0035500;Jman002G0044600;Jman002G0175500;Jman003G0036000;Jman005G0060500;Jman005G0200200;Jman005G0271600;Jman005G0291000;Jman006G0021800;Jman006G0128900;Jman006G0158600;Jman007G0172100;Jman008G0059800;novel.893;Jman012G0062900;Jman002G0073300;Jman001G0272600;Jman0…	K00083+K00430+K00430+K00430+K00430+K00430+K00430+K00430+K00430+K00430+K00430+K00430+K00430+K00430+K00430+K00430+K00430+K00430+K00430+K00430+K00430+K00430+K00487+K00588+K01188+K01188+K01188+K01188+K01188+K01188+K01188+K01904+K01904+K05349+K05349+K09753+K09753+K09753+K10775+K10775+K10775+K11188+K12356+K12356+K12356+K13065+K13065+K13065+K13065+K13065+K13065+K18368+K22395+K22395+K23260+K23260+K23260+…
Plant hormone signal transduction	ko04075	135 out of 1411 9.56768249468462%	905 out of 12032 7.52160904255319%	0.00152809	0.206291	Jman012G0031300;Jman016G0127800;Jman004G0059300;Jman007G0058600;Jman009G0004500;Jman009G0028700;Jman001G0364900;Jman010G0226700;Jman011G0118300;Jman012G0030300;Jman013G0004300;Jman013G0028000;Jman014G0146300;Jman014G0159800;Jman002G0143900;Jman003G0105100;Jman003G0120800;Jman003G0168700;Jman004G0179600;Jman005G0065800;Jman005G0209200;Jman005G0242100;Jman007G0057000;novel.1202;novel.1445;novel.144…	K12126+K12126+K12126+K12126+K13415+K13415+K13415+K13415+K13415+K13415+K13415+K13415+K13415+K13415+K13415+K13415+K13415+K13415+K13415+K13415+K13415+K13415+K13415+K13415+K13415+K13415+K13415+K13415+K13416+K13416+K13416+K13416+K13416+K13416+K13422+K13422+K13422+K13422+K13449+K13449+K13449+K13449+K13449+K13464+K13464+K13464+K13464+K13464+K13464+K13946+K13946+K13946+K14431+K14431+K14431+K14432+K14432+…
Homologous recombination	ko03440	36 out of 1411 2.55138199858257%	193 out of 12032 1.60405585106383%	0.00309636	0.418009	Jman013G0139900;Jman014G0015600;Jman016G0069200;Jman005G0029300;Jman002G0353300;novel.262;Jman002G0105300;Jman010G0085400;Jman004G0066500;Jman006G0179700;Jman009G0098700;Jman010G0081400;Jman014G0148900;Jman014G0152400;Jman002G0017500;Jman005G0280100;Jman006G0213700;Jman008G0152400;novel.915;Jman013G0190200;Jman012G0113100;Jman014G0015000;Jman014G0090600;Jman011G0167100;Jman012G0101800;Jman013G013…	K02335+K02335+K02335+K03111+K03655+K03655+K04482+K04728+K07466+K07466+K10683+K10683+K10683+K10683+K10683+K10683+K10683+K10683+K10683+K10739+K10869+K10875+K10875+K12173+K12173+K12173+K12173+K12173+K12173+K12173+K12173+K12173+K12173+K12173+K12173+K12173
Galactose metabolism	ko00052	47 out of 1411 3.3309709425939%	284 out of 12032 2.36037234042553%	0.00899183	1	Jman002G0067500;Jman009G0092900;Jman012G0037600;Jman009G0041600;Jman009G0182000;Jman009G0182500;Jman001G0086100;Jman001G0220100;Jman001G0245600;Jman013G0023300;Jman014G0037800;Jman015G0138000;Jman016G0047200;Jman016G0108600;Jman016G0108700;Jman002G0260500;Jman002G0302400;Jman003G0109900;Jman004G0208700;Jman006G0190700;novel.1590;novel.549;novel.98;novel.101;novel.103;novel.104;Jman001G0262500;Jma…	K00844+K00850+K00850+K01187+K01193+K01193+K01193+K01193+K01193+K01193+K01193+K01193+K01193+K01193+K01193+K01193+K01193+K01193+K01193+K01193+K01193+K01193+K01193+K01193+K01193+K01193+K06611+K06617+K06617+K06617+K06617+K06617+K07407+K07407+K12309+K12309+K12309+K12309+K12309+K12309+K12309+K12447+K12447+K12447+K12447+K18819+K18819
Tyrosine metabolism	ko00350	19 out of 1411 1.34656272147413%	92 out of 12032 0.764627659574468%	0.00949652	1	Jman004G0164100;Jman008G0215000;Jman008G0215200;Jman008G0215300;Jman014G0028200;Jman004G0221600;Jman006G0144100;novel.1605;Jman008G0167200;Jman002G0014900;Jman001G0294400;Jman003G0204100;Jman004G0168100;Jman008G0012500;Jman016G0017300;Jman007G0021400;Jman007G0021500;Jman007G0021600;Jman007G0021700	K00001+K00422+K00422+K00422+K00451+K00451+K00815+K00815+K01555+K01593+K01800+K01800+K02510+K07253+K18857+K18857+K18857+K18857+K18857
Isoflavonoid biosynthesis	ko00943	13 out of 1411 0.921332388377038%	57 out of 12032 0.47373670212766%	0.013105	1	Jman011G0187000;Jman011G0187200;Jman002G0294800;Jman003G0049200;Jman003G0049600;Jman003G0050300;Jman006G0039700;Jman007G0050800;novel.173;Jman012G0011200;Jman013G0003500;Jman015G0004600;Jman015G0004700	K13258+K13258+K13258+K13258+K13258+K13258+K13258+K13260+K13265+K25075+K25075+K25075+K25075
Fatty acid elongation	ko00062	13 out of 1411 0.921332388377038%	66 out of 12032 0.548537234042553%	0.0408451	1	Jman001G0027700;Jman001G0119100;Jman010G0020600;Jman010G0176700;Jman010G0211700;Jman013G0121700;Jman015G0080700;Jman015G0080900;Jman016G0066000;Jman003G0043500;Jman003G0062000;Jman003G0080500;Jman004G0247100	K15397+K15397+K15397+K15397+K15397+K15397+K15397+K15397+K15397+K15397+K15397+K15397+K15397
Pyrimidine metabolism	ko00240	24 out of 1411 1.70092133238838%	144 out of 12032 1.1968085106383%	0.0473983	1	Jman002G0007400;Jman011G0136000;novel.1232;Jman001G0110300;Jman001G0165500;Jman010G0075400;Jman010G0111200;Jman012G0184900;Jman015G0022400;Jman015G0022500;Jman008G0206200;Jman009G0054800;Jman007G0087300;Jman013G0110600;Jman007G0129000;Jman011G0191900;Jman002G0082000;Jman002G0223200;Jman002G0218900;Jman002G0299900;Jman006G0036300;Jman015G0151500;Jman012G0055200;Jman004G0058900	K00857+K00876+K00940+K01240+K01240+K01240+K01240+K01464+K01464+K01464+K01510+K01510+K01520+K01937+K01937+K03787+K03787+K09903+K10807+K10808+K10808+K13421+K16904+K16904
alpha-Linolenic acid metabolism	ko00592	19 out of 1411 1.34656272147413%	110 out of 12032 0.914228723404255%	0.0532628	1	Jman015G0118700;Jman008G0018400;Jman012G0201900;Jman012G0202100;Jman011G0046500;Jman007G0076800;Jman006G0012100;Jman006G0039100;Jman001G0180200;Jman004G0076400;Jman008G0200400;Jman006G0158300;Jman006G0234000;Jman016G0017300;Jman007G0021400;Jman007G0021500;Jman007G0021600;Jman007G0021700;Jman005G0121400	K00224+K00232+K00454+K00454+K01047+K01723+K05894+K10525+K10527+K10527+K16818+K16818+K16818+K18857+K18857+K18857+K18857+K18857+K22389
Plant-pathogen interaction	ko04626	147 out of 1411 10.4181431608788%	1121 out of 12032 9.31682180851064%	0.0728002	1	Jman013G0144900;Jman016G0051000;Jman002G0330900;novel.685;Jman002G0309000;novel.1382;novel.247;novel.250;novel.458;novel.696;Jman003G0304200;Jman002G0068600;Jman006G0197000;Jman001G0302000;Jman001G0302800;Jman016G0020200;Jman003G0297000;Jman006G0076800;Jman007G0026300;Jman007G0026600;Jman007G0171700;novel.1326;novel.1023;Jman003G0118400;Jman011G0199800;Jman002G0130500;Jman002G0236800;Jman004G0098…	K01373+K02183+K02183+K02183+K02358+K02358+K02358+K02358+K02358+K02358+K04079+K04368+K04368+K05391+K05391+K05391+K05391+K05391+K05391+K05391+K05391+K05391+K05391+K09487+K13412+K13412+K13412+K13412+K13412+K13416+K13416+K13416+K13416+K13416+K13416+K13420+K13420+K13420+K13420+K13420+K13420+K13420+K13420+K13420+K13420+K13420+K13420+K13424+K13424+K13424+K13425+K13425+K13425+K13429+K13429+K13429+K13430+…
Pentose and glucuronate interconversions	ko00040	51 out of 1411 3.6144578313253%	356 out of 12032 2.95877659574468%	0.074474	1	Jman008G0033100;Jman002G0252900;Jman008G0265000;Jman010G0069700;Jman010G0150400;Jman011G0056100;Jman012G0036900;Jman013G0046400;Jman013G0057200;Jman013G0108300;Jman014G0038700;Jman015G0132200;Jman016G0117700;Jman002G0068000;Jman002G0098100;Jman002G0222000;Jman002G0222400;Jman002G0242300;Jman002G0259700;Jman002G0260000;Jman004G0111700;Jman005G0160000;Jman005G0162400;Jman006G0065200;Jman006G0163200…	K00002+K00008+K01051+K01051+K01051+K01051+K01051+K01051+K01051+K01051+K01051+K01051+K01051+K01051+K01051+K01051+K01051+K01051+K01051+K01051+K01051+K01051+K01051+K01051+K01051+K01184+K01184+K01184+K01184+K01184+K01184+K01184+K01213+K01213+K01213+K01213+K01213+K01213+K01213+K01728+K01728+K01728+K01728+K01728+K01728+K12447+K12447+K12447+K12447+K16190+K16190
Cutin, suberine and wax biosynthesis	ko00073	13 out of 1411 0.921332388377038%	73 out of 12032 0.606715425531915%	0.0807396	1	Jman008G0246100;Jman001G0320800;Jman004G0005600;Jman005G0287000;Jman011G0084100;Jman002G0310500;Jman001G0085300;Jman010G0059500;Jman013G0168400;Jman005G0242700;Jman006G0028900;Jman002G0028300;Jman008G0180300	K13356+K15398+K15400+K15400+K15402+K15402+K15403+K15403+K15404+K15404+K15405+K20769+K21995

## Sheet: Table S4
Supplemental table 4. The top 20 KEGG enrichment pathways of differentially expressed genes in L50 VS. L20
#KEGG_pathway	ko_id	Cluster_frequency	Genome_frequency	P-value	Corrected_P-value	GeneID	KEGG Orthology
Biosynthesis of secondary metabolites	ko01110	210 out of 657 31.9634703196347%	2805 out of 12032 23.3128324468085%	1.15841e-07	1.41326e-05	Jman003G0090500;novel.194;Jman015G0013200;Jman009G0103100;Jman012G0050600;Jman002G0347400;Jman008G0215000;Jman008G0243200;Jman001G0002300;Jman001G0003900;Jman001G0382600;Jman012G0065800;Jman013G0042500;Jman016G0035500;Jman002G0044600;Jman005G0200200;Jman006G0107300;Jman006G0128900;Jman008G0009600;Jman008G0059800;novel.1239;Jman016G0117400;Jman005G0040300;Jman002G0352700;Jman_Un607G0000400;Jman_Un…	K00021+K00025+K00128+K00162+K00224+K00318+K00422+K00430+K00430+K00430+K00430+K00430+K00430+K00430+K00430+K00430+K00430+K00430+K00430+K00430+K00430+K00487+K00511+K00660+K00688+K00695+K00695+K00695+K00695+K00695+K00695+K00695+K00695+K00695+K00695+K00695+K00695+K00695+K00695+K00695+K00695+K00700+K00703+K00766+K00789+K00815+K00844+K00861+K00869+K00895+K00895+K00895+K00895+K00895+K00901+K00940+K00963+…
Plant-pathogen interaction	ko04626	97 out of 657 14.7640791476408%	1121 out of 12032 9.31682180851064%	2.4761e-06	0.000302084	novel.1352;Jman013G0094400;novel.1567;novel.1603;novel.247;novel.250;novel.458;novel.116;Jman002G0238500;Jman001G0302800;Jman006G0076200;Jman007G0026100;Jman007G0171700;novel.1319;novel.1321;novel.1323;novel.1325;novel.1326;novel.1328;novel.251;Jman008G0249500;Jman009G0020600;Jman009G0022000;Jman002G0020700;Jman013G0189700;Jman003G0296100;Jman004G0086300;Jman009G0107600;Jman009G0107800;Jman013G00…	K02183+K02358+K02358+K02358+K02358+K02358+K02358+K02358+K04079+K05391+K05391+K05391+K05391+K05391+K05391+K05391+K05391+K05391+K05391+K05391+K13412+K13412+K13412+K13413+K13416+K13416+K13416+K13420+K13420+K13420+K13420+K13420+K13420+K13420+K13420+K13420+K13420+K13420+K13420+K13420+K13424+K13424+K13424+K13425+K13429+K13429+K13430+K13430+K13430+K13430+K13430+K13430+K13430+K13433+K13434+K13434+K13434+…
Starch and sucrose metabolism	ko00500	54 out of 657 8.21917808219178%	531 out of 12032 4.41323138297872%	6.6239e-06	0.000808116	Jman_Un607G0000400;Jman_Un001G0000100;Jman015G0004900;Jman016G0124400;Jman016G0125900;Jman005G0162600;Jman007G0040100;Jman007G0040200;Jman007G0149000;Jman007G0159600;Jman007G0189400;Jman007G0196000;Jman007G0197700;Jman007G0198500;Jman008G0155400;novel.1412;novel.1424;Jman004G0248900;Jman006G0015600;novel.1288;Jman006G0049300;Jman008G0240900;Jman003G0171700;Jman005G0238300;Jman006G0100400;Jman009G…	K00688+K00695+K00695+K00695+K00695+K00695+K00695+K00695+K00695+K00695+K00695+K00695+K00695+K00695+K00695+K00695+K00695+K00700+K00703+K00844+K00963+K00975+K00975+K01087+K01087+K01176+K01176+K01177+K01177+K01177+K01179+K01179+K01179+K01187+K01188+K01188+K01188+K01188+K01188+K01193+K01193+K01193+K01193+K01193+K01193+K01193+K01193+K01193+K01193+K01193+K01193+K16055+K16055+K16055
MAPK signaling pathway - plant	ko04016	61 out of 657 9.28462709284627%	628 out of 12032 5.21941489361702%	7.18377e-06	0.00087642	novel.1232;novel.1352;Jman013G0132300;Jman005G0192400;Jman002G0020700;Jman013G0189700;Jman003G0296100;Jman004G0086300;Jman009G0107600;Jman009G0107800;Jman013G0028500;Jman002G0224300;Jman002G0224400;Jman002G0224700;Jman002G0224800;Jman002G0224900;Jman006G0134000;novel.1314;novel.1344;novel.1506;novel.1013;Jman001G0291500;Jman013G0177900;Jman008G0034200;novel.968;Jman008G0174300;Jman013G0203400;Jma…	K00940+K02183+K03781+K03781+K13413+K13416+K13416+K13416+K13420+K13420+K13420+K13420+K13420+K13420+K13420+K13420+K13420+K13420+K13420+K13420+K13420+K13422+K13422+K13422+K13422+K13424+K13424+K13424+K13425+K13447+K14497+K14497+K14497+K14497+K14497+K14497+K14497+K14515+K14516+K16224+K16224+K16224+K16224+K20536+K20547+K20547+K20547+K20604+K20604+K20606+K20606+K20606+K20606+K20606+K20606+K20606+K20606+…
Phenylpropanoid biosynthesis	ko00940	39 out of 657 5.93607305936073%	373 out of 12032 3.1000664893617%	7.10039e-05	0.00866248	Jman008G0243200;Jman001G0002300;Jman001G0003900;Jman001G0382600;Jman012G0065800;Jman013G0042500;Jman016G0035500;Jman002G0044600;Jman005G0200200;Jman006G0107300;Jman006G0128900;Jman008G0009600;Jman008G0059800;novel.1239;Jman016G0117400;Jman014G0171800;Jman014G0172000;Jman015G0009200;Jman003G0124500;novel.406;Jman004G0012200;Jman006G0180500;Jman006G0180600;Jman006G0181100;Jman006G0181300;Jman001G02…	K00430+K00430+K00430+K00430+K00430+K00430+K00430+K00430+K00430+K00430+K00430+K00430+K00430+K00430+K00487+K01188+K01188+K01188+K01188+K01188+K01904+K10775+K10775+K10775+K10775+K11188+K12356+K13065+K13065+K13065+K13066+K13066+K22395+K23260+K23260+K23260+K23260+K23260+K23260
Sesquiterpenoid and triterpenoid biosynthesis	ko00909	12 out of 657 1.82648401826484%	76 out of 12032 0.631648936170213%	0.000790249	0.0964104	Jman005G0040300;Jman009G0137500;Jman014G0018900;Jman002G0303600;Jman002G0303700;Jman004G0238200;Jman004G0238300;Jman004G0238400;Jman004G0238500;Jman006G0033700;Jman001G0271400;Jman001G0271900	K00511+K14175+K15803+K15803+K15803+K15803+K15803+K15803+K15803+K15803+K15813+K15813
ABC transporters	ko02010	18 out of 657 2.73972602739726%	149 out of 12032 1.23836436170213%	0.00125927	0.153631	Jman001G0172700;Jman008G0135800;Jman008G0135900;Jman008G0136200;Jman008G0136400;Jman011G0006400;Jman004G0256400;Jman004G0256500;Jman009G0021600;Jman011G0198600;Jman013G0066300;Jman003G0032700;Jman009G0007400;Jman001G0066800;Jman001G0067900;Jman001G0078600;Jman010G0045600;Jman012G0173000	K05658+K05658+K05658+K05658+K05658+K05666+K05666+K05666+K05681+K05681+K05681+K05681+K08711+K08711+K08711+K08711+K08711+K08711
Carotenoid biosynthesis	ko00906	11 out of 657 1.67427701674277%	82 out of 12032 0.681515957446808%	0.00482302	0.588409	Jman002G0220100;Jman003G0079500;Jman009G0103300;Jman014G0101700;Jman004G0092700;Jman009G0218500;Jman014G0142500;Jman015G0152300;Jman015G0152600;Jman005G0148400;Jman013G0182900	K09838+K09838+K09840+K09840+K09840+K09841+K09841+K09841+K09841+K09841+K17913
Plant hormone signal transduction	ko04075	67 out of 657 10.1978691019787%	905 out of 12032 7.52160904255319%	0.00614583	0.749791	Jman004G0059300;Jman002G0020700;Jman013G0163600;Jman016G0009200;Jman003G0035100;Jman004G0046900;Jman004G0047500;Jman005G0237100;novel.1445;novel.1450;Jman013G0189700;Jman003G0296100;Jman004G0086300;Jman001G0291500;Jman013G0177900;Jman008G0034200;novel.968;Jman001G0095700;Jman010G0066600;Jman011G0148700;Jman002G0095600;Jman003G0098700;Jman006G0173300;Jman008G0050800;Jman008G0146500;Jman006G0080200…	K12126+K13413+K13415+K13415+K13415+K13415+K13415+K13415+K13415+K13415+K13416+K13416+K13416+K13422+K13422+K13422+K13422+K13464+K13464+K13464+K13464+K13464+K13464+K13464+K13464+K14431+K14432+K14484+K14484+K14484+K14486+K14487+K14487+K14487+K14488+K14489+K14490+K14491+K14491+K14491+K14491+K14493+K14493+K14493+K14493+K14494+K14494+K14494+K14494+K14494+K14494+K14494+K14497+K14497+K14497+K14497+K14497+…
Galactose metabolism	ko00052	26 out of 657 3.95738203957382%	284 out of 12032 2.36037234042553%	0.00680706	0.830461	novel.1288;Jman006G0049300;Jman009G0041600;Jman009G0006600;Jman009G0006700;Jman013G0023300;Jman014G0108100;Jman015G0137200;Jman015G0138000;Jman016G0047200;Jman016G0108700;Jman002G0302400;Jman004G0208700;novel.98;novel.104;Jman001G0262500;Jman008G0235700;Jman014G0116000;Jman002G0312700;Jman006G0104400;Jman008G0060800;novel.1645;novel.318;novel.429;Jman003G0163500;Jman005G0035300	K00844+K00963+K01187+K01193+K01193+K01193+K01193+K01193+K01193+K01193+K01193+K01193+K01193+K01193+K01193+K06611+K06617+K06617+K06617+K12309+K12309+K12447+K12447+K12447+K18819+K18819
Fatty acid elongation	ko00062	9 out of 657 1.36986301369863%	66 out of 12032 0.548537234042553%	0.00929922	1	Jman001G0119100;Jman015G0080900;Jman002G0031200;Jman002G0031400;Jman003G0062000;Jman003G0080500;Jman004G0247100;Jman005G0277900;Jman006G0068600	K15397+K15397+K15397+K15397+K15397+K15397+K15397+K15397+K15397
Diterpenoid biosynthesis	ko00904	10 out of 657 1.5220700152207%	86 out of 12032 0.714760638297872%	0.0184426	1	Jman013G0088900;Jman016G0058600;Jman007G0018400;Jman008G0183100;Jman009G0072700;Jman014G0102200;Jman004G0093700;Jman008G0144000;Jman015G0063500;Jman012G0051600	K04120+K04122+K04122+K04125+K04125+K04125+K04125+K04125+K13070+K17961
Isoflavonoid biosynthesis	ko00943	7 out of 657 1.06544901065449%	57 out of 12032 0.47373670212766%	0.0346464	1	Jman002G0294800;Jman003G0049600;Jman006G0039700;Jman003G0044800;Jman007G0049900;Jman015G0004600;Jman015G0004700	K13258+K13258+K13258+K13260+K13260+K25075+K25075
Flavonoid biosynthesis	ko00941	12 out of 657 1.82648401826484%	127 out of 12032 1.05551861702128%	0.0446673	1	Jman016G0117400;Jman002G0352700;Jman009G0212400;Jman001G0008500;Jman008G0020100;Jman009G0188000;Jman009G0190600;Jman003G0195300;Jman015G0129800;Jman015G0130000;Jman016G0003500;Jman003G0302400	K00487+K00660+K05278+K05278+K05278+K13065+K13065+K13065+K13080+K13080+K13081+K22845
Isoquinoline alkaloid biosynthesis	ko00950	8 out of 657 1.21765601217656%	74 out of 12032 0.615026595744681%	0.048001	1	Jman008G0215000;novel.1605;Jman003G0227300;Jman007G0032600;novel.899;Jman002G0117000;Jman002G0036600;Jman002G0255200	K00422+K00815+K01742+K13384+K13397+K14455+K14975+K22097
Zeatin biosynthesis	ko00908	6 out of 657 0.91324200913242%	54 out of 12032 0.448803191489362%	0.072751	1	Jman002G0081200;Jman005G0211900;novel.326;Jman001G0161600;Jman010G0107900;Jman016G0010400	K00279+K00279+K00279+K10760+K10760+K13496
Glycosylphosphatidylinositol (GPI)-anchor biosynthesis	ko00563	6 out of 657 0.91324200913242%	54 out of 12032 0.448803191489362%	0.072751	1	Jman003G0014000;Jman004G0034200;Jman007G0046400;novel.1228;Jman015G0076500;novel.717	K03860+K03860+K03860+K03860+K11001+K23362
Arginine and proline metabolism	ko00330	11 out of 657 1.67427701674277%	129 out of 12032 1.07214095744681%	0.0945032	1	Jman015G0013200;Jman002G0347400;novel.1154;Jman005G0198400;Jman011G0171400;Jman003G0068500;Jman007G0192000;Jman001G0017500;novel.1178;novel.1237;Jman002G0117000	K00128+K00318+K01426+K01581+K01583+K01583+K01611+K12657+K14085+K14085+K14455
Brassinosteroid biosynthesis	ko00905	4 out of 657 0.60882800608828%	35 out of 12032 0.290890957446808%	0.121553	1	Jman007G0083400;Jman001G0093900;Jman010G0065400;Jman006G0176500	K15639+K20623+K20623+K20623
Tryptophan metabolism	ko00380	12 out of 657 1.82648401826484%	158 out of 12032 1.31316489361702%	0.155035	1	Jman015G0013200;novel.1154;Jman013G0132300;Jman005G0192400;Jman014G0130700;Jman001G0283000;Jman002G0072600;novel.1178;novel.1237;Jman008G0204800;Jman010G0099700;Jman003G0196600	K00128+K01426+K03781+K03781+K11820+K13066+K13066+K14085+K14085+K22588+K23947+K24541

## Sheet: Table S5
Supplemental table 5. Statistics of the numbers of transcription factor
Transcription factors	Number
AP2/ERF	57
MYB	46
bHLH	34
C2C2	33
MYB-related	29
WRKY	28
HB	25
NAC	24
C2H2	22
bZIP	18
GRAS	18
Others	136

## Sheet: Table S6
Supplemental table 6. Statistics of differentially expressed genes encoding transcription factors
Transcription factors	ID	TN-1_fpkm	TN-2_fpkm	TN-3_fpkm	TL50-1_fpkm	TL50-2_fpkm	TL50-3_fpkm	TL20-1_fpkm	TL20-2_fpkm	TL20-3_fpkm	TN_vs_TL50.log2FoldChange	TN_vs_TL50.pvalue	TN_vs_TL50.padj	TN_vs_TL50.regulated	TN_vs_TL20.log2FoldChange	TN_vs_TL20.pvalue	TN_vs_TL20.padj	TN_vs_TL20.regulated	TL50_vs_TL20.log2FoldChange	TL50_vs_TL20.pvalue	TL50_vs_TL20.padj	TL50_vs_TL20.regulated	chr	start	end	strand	gene_name	gene_description	KEGG	KEGG pathway	NR	Swissprot	KOG	GO	Pfam	TF-Family	TF-Category	TF-Classification
AP2/ERF	Jman008G0203000	2.21	2.47	2.5	0.76	0.52	0.46	1.25	1.44	2.02	-2.1288	1.44389e-05	3.9834e-05	down	-0.613638	0.0854141	0.121264	false	NA	NA	NA	NA	Chr8	28190865	28191413	-	gene-Jman008G0203000	--	K13433 pathogenesis-related genes transcriptional activator PTI5 | (RefSeq) pathogenesis-related genes transcriptional activator PTI5-like (A)	ko04626: Plant-pathogen interaction	XP_018838491.1	PTI5_SOLLC RecName: Full=Pathogenesis-related genes transcriptional activator PTI5; AltName: Full=PTO-interacting protein 5;	At4g17500	GO:0005634,nucleus; GO:0003677,DNA binding; GO:0003700,DNA-binding transcription factor activity; GO:0006952,defense response; GO:0003674,molecular_function; GO:0003676,nucleic acid binding; GO:0005488,binding; GO:0097159,organic cyclic compound binding; GO:1901363,heterocyclic compound binding; GO:0140110,transcription regulator activity; GO:0006950,response to stress; GO:0008150,biological_proc…	PF00847.20:AP2 domain	AP2/ERF-ERF	TF	AP2/ERF->AP2/ERF-ERF
AP2/ERF	Jman008G0207300	13.9	13.7	6.68	5.63	6.15	2.02	7.86	17.06	8.67	-1.39457	0.0147078	0.0253342	down	-0.0363803	0.940366	0.952502	false	1.38204	0.0196288	0.0468519	up	Chr8	28541625	28542724	+	gene-Jman008G0207300	--	K09286 EREBP-like factor | (RefSeq) ethylene-responsive transcription factor 4-like (A)	--	XP_018811611.1	ERF78_ARATH RecName: Full=Ethylene-responsive transcription factor 4; Short=AtERF4; AltName: Full=Ethylene-responsive element-binding factor 4; Short=EREBP-4; AltName: Full=Protein RELATED TO APETALA2 5;	At3g15210	GO:0016604,nuclear body; GO:0005634,nucleus; GO:0003700,DNA-binding transcription factor activity; GO:0000976,transcription regulatory region sequence-specific DNA binding; GO:0071456,cellular response to hypoxia; GO:0009873,ethylene-activated signaling pathway; GO:0009864,induced systemic resistance, jasmonic acid mediated signaling pathway; GO:0010105,negative regulation of ethylene-activated s…	PF00847.20:AP2 domain	AP2/ERF-ERF	TF	AP2/ERF->AP2/ERF-ERF
AP2/ERF	Jman008G0236900	1.16	0.94	1.45	4.1	4.53	4.34	2.41	2.48	2.36	1.77264	1.25914e-09	5.23799e-09	up	1.00906	0.000958868	0.00194338	up	-0.73938	0.00187257	0.00608906	false	Chr8	31162027	31162881	-	gene-Jman008G0236900	--	K09286 EREBP-like factor | (RefSeq) dehydration-responsive element-binding protein 2A (A)	--	XP_018842359.1	DRE2F_ARATH RecName: Full=Dehydration-responsive element-binding protein 2F; Short=Protein DREB2F;	At3g57600	GO:0005634,nucleus; GO:0003700,DNA-binding transcription factor activity; GO:0000976,transcription regulatory region sequence-specific DNA binding; GO:0045893,positive regulation of transcription, DNA-templated; GO:0140110,transcription regulator activity; GO:0003674,molecular_function; GO:0001067,regulatory region nucleic acid binding; GO:0003676,nucleic acid binding; GO:0003677,DNA binding; GO:…	PF00847.20:AP2 domain	AP2/ERF-ERF	TF	AP2/ERF->AP2/ERF-ERF
AP2/ERF	Jman009G0032100	1.28	1.42	1.36	5.93	5.03	6.07	3.9	2.62	3.04	1.98363	7.05377e-14	4.07935e-13	up	1.22707	1.72789e-05	4.37288e-05	up	-0.732273	0.0011062	0.00380878	false	Chr9	2711335	2712168	+	gene-Jman009G0032100	--	K09286 EREBP-like factor | (RefSeq) dehydration-responsive element-binding protein 2A-like (A)	--	XP_018856118.1	DRE2F_ARATH RecName: Full=Dehydration-responsive element-binding protein 2F; Short=Protein DREB2F;	At3g57600	GO:0005634,nucleus; GO:0003700,DNA-binding transcription factor activity; GO:0000976,transcription regulatory region sequence-specific DNA binding; GO:0045893,positive regulation of transcription, DNA-templated; GO:0140110,transcription regulator activity; GO:0003674,molecular_function; GO:0001067,regulatory region nucleic acid binding; GO:0003676,nucleic acid binding; GO:0003677,DNA binding; GO:…	PF00847.20:AP2 domain	AP2/ERF-ERF	TF	AP2/ERF->AP2/ERF-ERF
AP2/ERF	Jman009G0054000	28.95	28.47	20.93	25.9	26.37	12.74	41.98	59.76	47.51	-0.350455	0.338381	0.414405	false	0.921853	1.36748e-05	3.50323e-05	false	1.29579	0.000440978	0.00167456	up	Chr9	4717885	4719010	-	gene-Jman009G0054000	--	K09286 EREBP-like factor | (RefSeq) ethylene-responsive transcription factor 4-like (A)	--	XP_018810380.1	ERF4_NICSY RecName: Full=Ethylene-responsive transcription factor 4; AltName: Full=Ethylene-responsive element-binding factor 3; Short=EREBP-3; AltName: Full=Ethylene-responsive element-binding factor 4 homolog; AltName: Full=NsERF3;	At3g15210	GO:0005634,nucleus; GO:0003677,DNA binding; GO:0003700,DNA-binding transcription factor activity; GO:0006952,defense response; GO:0009873,ethylene-activated signaling pathway; GO:0003674,molecular_function; GO:0003676,nucleic acid binding; GO:0005488,binding; GO:0097159,organic cyclic compound binding; GO:1901363,heterocyclic compound binding; GO:0140110,transcription regulator activity; GO:00069…	PF00847.20:AP2 domain	AP2/ERF-ERF	TF	AP2/ERF->AP2/ERF-ERF
AP2/ERF	Jman009G0056700	3.02	2.57	3.04	1.14	1.02	0.97	2.64	3.07	2.38	-1.54802	0.000117301	0.000286414	down	-0.106067	0.718226	0.766453	false	1.4689	0.000261127	0.00104437	up	Chr9	4976373	4976933	+	gene-Jman009G0056700	--	K13433 pathogenesis-related genes transcriptional activator PTI5 | (RefSeq) pathogenesis-related genes transcriptional activator PTI5-like (A)	ko04626: Plant-pathogen interaction	XP_018833543.1	PTI5_SOLLC RecName: Full=Pathogenesis-related genes transcriptional activator PTI5; AltName: Full=PTO-interacting protein 5;	At5g47220	GO:0005634,nucleus; GO:0003677,DNA binding; GO:0003700,DNA-binding transcription factor activity; GO:0006952,defense response; GO:0003674,molecular_function; GO:0003676,nucleic acid binding; GO:0005488,binding; GO:0097159,organic cyclic compound binding; GO:1901363,heterocyclic compound binding; GO:0140110,transcription regulator activity; GO:0006950,response to stress; GO:0008150,biological_proc…	PF00847.20:AP2 domain	AP2/ERF-ERF	TF	AP2/ERF->AP2/ERF-ERF
AP2/ERF	Jman001G0076500	0.36	0.53	0.42	0.78	0.73	1.16	1.15	1.94	1.44	NA	NA	NA	NA	1.80084	0.000189673	0.000423587	up	0.859094	0.0530407	0.107931	false	Chr1	7142835	7143557	+	gene-Jman001G0076500	--	K09286 EREBP-like factor | (RefSeq) ethylene-responsive transcription factor TINY-like (A)	--	XP_018839138.1	DREB3_ARATH RecName: Full=Dehydration-responsive element-binding protein 3; AltName: Full=Protein TINY 2;	At5g11590	GO:0005634,nucleus; GO:0003700,DNA-binding transcription factor activity; GO:0043565,sequence-specific DNA binding; GO:0009873,ethylene-activated signaling pathway; GO:0045893,positive regulation of transcription, DNA-templated; GO:0140110,transcription regulator activity; GO:0003674,molecular_function; GO:0003676,nucleic acid binding; GO:0003677,DNA binding; GO:0005488,binding; GO:0097159,organi…	PF00847.20:AP2 domain	AP2/ERF-ERF	TF	AP2/ERF->AP2/ERF-ERF
AP2/ERF	Jman001G0127500	1.41	1.24	0.95	0.66	0.88	0.5	1.45	0.98	1.43	-0.904641	0.0364585	0.0578378	false	0.100403	0.764389	0.806976	false	1.02701	0.013548	0.034166	up	Chr1	12539681	12540702	+	gene-Jman001G0127500	--	K14516 ethylene-responsive transcription factor 1 | (RefSeq) ethylene-responsive transcription factor 1B (A)	ko04016: MAPK signaling pathway - plant; ko04075: Plant hormone signal transduction	XP_018842116.1	ERF92_ARATH RecName: Full=Ethylene-responsive transcription factor 1B; Short=AtERF1B; AltName: Full=Ethylene-responsive element-binding factor 1B; Short=EREBP-1B;	At3g23240	GO:0005634,nucleus; GO:0003677,DNA binding; GO:0003700,DNA-binding transcription factor activity; GO:0000976,transcription regulatory region sequence-specific DNA binding; GO:0006952,defense response; GO:0009873,ethylene-activated signaling pathway; GO:0009867,jasmonic acid mediated signaling pathway; GO:0003674,molecular_function; GO:0003676,nucleic acid binding; GO:0005488,binding; GO:0097159,o…	PF00847.20:AP2 domain	AP2/ERF-ERF	TF	AP2/ERF->AP2/ERF-ERF
AP2/ERF	Jman001G0238900	0.83	0.45	0.68	1.67	2.17	2.13	0.76	0.94	0.56	1.51762	7.59217e-06	2.17072e-05	up	0.194613	0.623539	0.68199	false	-1.30119	4.85121e-05	0.000223887	down	Chr1	30071633	30072964	+	gene-Jman001G0238900	--	K09286 EREBP-like factor | (RefSeq) ethylene-responsive transcription factor ERF062-like (A)	--	XP_018837110.1	ERF62_ARATH RecName: Full=Ethylene-responsive transcription factor ERF062;	At4g13620	GO:0005634,nucleus; GO:0003700,DNA-binding transcription factor activity; GO:0043565,sequence-specific DNA binding; GO:0009873,ethylene-activated signaling pathway; GO:0140110,transcription regulator activity; GO:0003674,molecular_function; GO:0003676,nucleic acid binding; GO:0003677,DNA binding; GO:0005488,binding; GO:0097159,organic cyclic compound binding; GO:1901363,heterocyclic compound bind…	PF00847.20:AP2 domain	AP2/ERF-ERF	TF	AP2/ERF->AP2/ERF-ERF
AP2/ERF	Jman001G0308100	0.56	0.57	0.5	3.59	4.73	3.35	1.39	1.7	1.77	2.75409	3.25245e-20	2.69958e-19	up	1.56894	1.52879e-06	4.35044e-06	up	-1.15971	7.215e-07	4.58837e-06	down	Chr1	41497015	41498340	-	gene-Jman001G0308100	--	K13434 pathogenesis-related genes transcriptional activator PTI6 | (RefSeq) pathogenesis-related genes transcriptional activator PTI6-like (A)	ko04626: Plant-pathogen interaction	XP_018827872.1	CRF5_ARATH RecName: Full=Ethylene-responsive transcription factor CRF5; AltName: Full=Protein CYTOKININ RESPONSE FACTOR 5;	At2g46310	GO:0005737,cytoplasm; GO:0005634,nucleus; GO:0003700,DNA-binding transcription factor activity; GO:0000976,transcription regulatory region sequence-specific DNA binding; GO:0048825,cotyledon development; GO:0009736,cytokinin-activated signaling pathway; GO:0009873,ethylene-activated signaling pathway; GO:0048366,leaf development; GO:0140110,transcription regulator activity; GO:0003674,molecular_f…	PF00847.20:AP2 domain	AP2/ERF-ERF	TF	AP2/ERF->AP2/ERF-ERF
AP2/ERF	Jman001G0374700	4.3	4.45	4.68	9.06	8.83	8.69	11.36	10.75	11.76	0.899084	2.11888e-13	1.18169e-12	false	1.32436	6.5556e-36	8.94998e-35	up	0.450034	7.4256e-06	3.99192e-05	false	Chr1	50625870	50628949	-	gene-Jman001G0374700	--	K09284 AP2-like factor, euAP2 lineage | (RefSeq) floral homeotic protein APETALA 2 isoform X1 (A)	--	XP_018845006.1	AP2_ARATH RecName: Full=Floral homeotic protein APETALA 2 {ECO:0000303|PubMed:7919989};	At4g36920	GO:0005634,nucleus; GO:0003700,DNA-binding transcription factor activity; GO:0000976,transcription regulatory region sequence-specific DNA binding; GO:0030154,cell differentiation; GO:0009908,flower development; GO:0010073,meristem maintenance; GO:0048481,plant ovule development; GO:0048316,seed development; GO:0010093,specification of floral organ identity; GO:0140110,transcription regulator act…	PF00847.20:AP2 domain	AP2/ERF-AP2	TF	AP2/ERF->AP2/ERF-AP2
AP2/ERF	Jman001G0387900	0.66	0.65	0.53	2.14	1.79	2.05	2.45	1.98	2.09	1.61549	8.47926e-09	3.28452e-08	up	1.81629	5.23504e-13	2.55693e-12	up	0.223959	0.281909	0.411717	false	Chr1	52033483	52036775	+	gene-Jman001G0387900	--	K09285 AP2-like factor, ANT lineage | (RefSeq) AP2-like ethylene-responsive transcription factor ANT (A)	--	XP_018837269.1	ANT_ARATH RecName: Full=AP2-like ethylene-responsive transcription factor ANT; AltName: Full=Complementing a protein kinase C mutant protein 1; AltName: Full=Protein AINTEGUMENTA; AltName: Full=Protein DRAGON; AltName: Full=Protein OVULE MUTANT;	At4g37750	GO:0005634,nucleus; GO:0003677,DNA binding; GO:0003700,DNA-binding transcription factor activity; GO:0000976,transcription regulatory region sequence-specific DNA binding; GO:0030154,cell differentiation; GO:0009908,flower development; GO:0019760,glucosinolate metabolic process; GO:0010492,maintenance of shoot apical meristem identity; GO:0042127,regulation of cell proliferation; GO:0003674,molec…	PF00847.20:AP2 domain	AP2/ERF-AP2	TF	AP2/ERF->AP2/ERF-AP2
AP2/ERF	Jman010G0022800	2.85	4.28	3.3	5.92	5.65	6.19	9.49	10.44	9.59	0.686953	3.75152e-05	9.81533e-05	false	1.49924	5.64523e-28	5.73198e-27	up	0.834722	1.94671e-12	2.47393e-11	false	Chr10	1826555	1832149	+	gene-Jman010G0022800	--	K09284 AP2-like factor, euAP2 lineage | (RefSeq) ethylene-responsive transcription factor RAP2-7-like (A)	--	XP_018836485.1	RAP27_ARATH RecName: Full=Ethylene-responsive transcription factor RAP2-7; AltName: Full=Protein RELATED TO APETALA2 7; AltName: Full=Protein TARGET OF EAT 1;	At2g28550	GO:0005634,nucleus; GO:0003677,DNA binding; GO:0003700,DNA-binding transcription factor activity; GO:0009873,ethylene-activated signaling pathway; GO:0003674,molecular_function; GO:0003676,nucleic acid binding; GO:0005488,binding; GO:0097159,organic cyclic compound binding; GO:1901363,heterocyclic compound binding; GO:0140110,transcription regulator activity; GO:0000160,phosphorelay signal transd…	PF00847.20:AP2 domain	AP2/ERF-ERF	TF	AP2/ERF->AP2/ERF-ERF
AP2/ERF	Jman010G0036100	0.99	1.3	0.84	3.41	2.5	2.58	2.59	2.61	2.58	1.36325	1.16937e-05	3.26398e-05	up	1.31372	2.39125e-06	6.66415e-06	up	-0.0274258	0.909672	0.945367	false	Chr10	2975927	2979048	+	gene-Jman010G0036100	--	K09285 AP2-like factor, ANT lineage | (RefSeq) AP2-like ethylene-responsive transcription factor At1g16060 isoform X1 (A)	--	XP_018847550.1	AP2L1_ARATH RecName: Full=AP2-like ethylene-responsive transcription factor At1g16060;	At1g16060	GO:0005634,nucleus; GO:0003677,DNA binding; GO:0003700,DNA-binding transcription factor activity; GO:0000981,DNA-binding transcription factor activity, RNA polymerase II-specific; GO:0009873,ethylene-activated signaling pathway; GO:0010187,negative regulation of seed germination; GO:1901959,positive regulation of cutin biosynthetic process; GO:0045723,positive regulation of fatty acid biosyntheti…	PF00847.20:AP2 domain	AP2/ERF-AP2	TF	AP2/ERF->AP2/ERF-AP2
AP2/ERF	Jman010G0052800	1.54	1.34	1.01	5.72	4.82	3.89	2.45	4.09	2.91	1.8091	1.54615e-08	5.83465e-08	up	1.27501	0.000100169	0.000231669	up	-0.509359	0.0609513	0.121088	false	Chr10	4328369	4329061	+	gene-Jman010G0052800	--	K09286 EREBP-like factor | (RefSeq) ethylene-responsive transcription factor TINY-like (A)	--	XP_018843260.1	DREB3_ARATH RecName: Full=Dehydration-responsive element-binding protein 3; AltName: Full=Protein TINY 2;	At5g11590	GO:0005634,nucleus; GO:0003700,DNA-binding transcription factor activity; GO:0043565,sequence-specific DNA binding; GO:0009873,ethylene-activated signaling pathway; GO:0045893,positive regulation of transcription, DNA-templated; GO:0140110,transcription regulator activity; GO:0003674,molecular_function; GO:0003676,nucleic acid binding; GO:0003677,DNA binding; GO:0005488,binding; GO:0097159,organi…	PF00847.20:AP2 domain	AP2/ERF-ERF	TF	AP2/ERF->AP2/ERF-ERF
AP2/ERF	Jman010G0068700	195.38	199.16	210.03	126.51	124.36	137.15	96.88	96.87	96.05	-0.725071	5.03755e-37	8.46786e-36	false	-1.0696	1.25778e-99	6.44909e-98	down	-0.319821	1.67388e-08	1.34343e-07	false	Chr10	5814159	5817452	-	gene-Jman010G0068700	--	K09286 EREBP-like factor | (RefSeq) ethylene-responsive transcription factor RAP2-12-like (A)	--	XP_018839257.1	RAP22_ARATH RecName: Full=Ethylene-responsive transcription factor RAP2-2; Short=AtRAP2.2; AltName: Full=Protein RELATED TO APETALA2 2;	At3g14230	GO:0005634,nucleus; GO:0003700,DNA-binding transcription factor activity; GO:0000976,transcription regulatory region sequence-specific DNA binding; GO:0009873,ethylene-activated signaling pathway; GO:0010468,regulation of gene expression; GO:0001666,response to hypoxia; GO:0140110,transcription regulator activity; GO:0003674,molecular_function; GO:0001067,regulatory region nucleic acid binding; G…	PF00847.20:AP2 domain	AP2/ERF-ERF	TF	AP2/ERF->AP2/ERF-ERF
AP2/ERF	Jman010G0226200	9.78	10.55	10.78	13.37	13.63	15.41	21.83	19.99	23.06	0.36168	0.000127031	0.000308774	false	1.05149	1.45112e-38	2.17505e-37	up	0.714269	5.67202e-17	1.0755e-15	false	Chr10	28671673	28675195	-	gene-Jman010G0226200	--	K09284 AP2-like factor, euAP2 lineage | (RefSeq) floral homeotic protein APETALA 2-like (A)	--	XP_018813729.1	AP2_ARATH RecName: Full=Floral homeotic protein APETALA 2 {ECO:0000303|PubMed:7919989};	At4g36920	GO:0005634,nucleus; GO:0003700,DNA-binding transcription factor activity; GO:0000976,transcription regulatory region sequence-specific DNA binding; GO:0030154,cell differentiation; GO:0009908,flower development; GO:0010073,meristem maintenance; GO:0048481,plant ovule development; GO:0048316,seed development; GO:0010093,specification of floral organ identity; GO:0140110,transcription regulator act…	PF00847.20:AP2 domain	AP2/ERF-AP2	TF	AP2/ERF->AP2/ERF-AP2
AP2/ERF	Jman010G0234400	0.28	0.51	0.43	0.96	0.94	1.46	0.67	1.01	0.64	1.38199	0.000726094	0.00158301	up	0.922374	0.0227577	0.0365087	false	-0.435269	0.214664	0.334827	false	Chr10	29480212	29483067	+	gene-Jman010G0234400	--	K09285 AP2-like factor, ANT lineage | (RefSeq) AP2-like ethylene-responsive transcription factor CRL5 isoform X1 (A)	--	XP_018837264.1	ANT_ARATH RecName: Full=AP2-like ethylene-responsive transcription factor ANT; AltName: Full=Complementing a protein kinase C mutant protein 1; AltName: Full=Protein AINTEGUMENTA; AltName: Full=Protein DRAGON; AltName: Full=Protein OVULE MUTANT;	At4g37750	GO:0005634,nucleus; GO:0003677,DNA binding; GO:0003700,DNA-binding transcription factor activity; GO:0000976,transcription regulatory region sequence-specific DNA binding; GO:0030154,cell differentiation; GO:0009908,flower development; GO:0019760,glucosinolate metabolic process; GO:0010492,maintenance of shoot apical meristem identity; GO:0042127,regulation of cell proliferation; GO:0003674,molec…	PF00847.20:AP2 domain	AP2/ERF-AP2	TF	AP2/ERF->AP2/ERF-AP2
AP2/ERF	Jman011G0007400	0.47	0.19	0.52	1.08	0.9	1.27	1.23	1.42	1.2	1.34184	0.00649607	0.0120386	up	1.65602	8.86801e-05	0.000206574	up	0.343157	0.329185	0.463177	false	Chr11	909770	910855	+	gene-Jman011G0007400	--	K13434 pathogenesis-related genes transcriptional activator PTI6 | (RefSeq) pathogenesis-related genes transcriptional activator PTI6-like (A)	ko04626: Plant-pathogen interaction	XP_018852072.1	CRF4_ARATH RecName: Full=Ethylene-responsive transcription factor CRF4; AltName: Full=Protein CYTOKININ RESPONSE FACTOR 4;	At4g27950	GO:0005737,cytoplasm; GO:0005634,nucleus; GO:0003677,DNA binding; GO:0003700,DNA-binding transcription factor activity; GO:0009736,cytokinin-activated signaling pathway; GO:0009873,ethylene-activated signaling pathway; GO:0048366,leaf development; GO:0003674,molecular_function; GO:0003676,nucleic acid binding; GO:0005488,binding; GO:0097159,organic cyclic compound binding; GO:1901363,heterocyclic…	PF00847.20:AP2 domain	AP2/ERF-ERF	TF	AP2/ERF->AP2/ERF-ERF
AP2/ERF	Jman012G0038900	4.77	5.62	4.98	4.27	4.48	5.77	1.99	2.55	2.53	-0.162451	0.622506	0.690266	false	-1.12396	0.00123769	0.00246375	down	-0.936576	0.0154172	0.0381016	false	Chr12	3625770	3626078	+	gene-Jman012G0038900	--	K09286 EREBP-like factor | (RefSeq) ethylene-responsive transcription factor 3-like (A)	--	XP_018810371.1	ERF81_ARATH RecName: Full=Ethylene-responsive transcription factor 12; Short=AtERF12; AltName: Full=Ethylene-responsive element-binding factor 12; Short=EREBP-12;	At1g28360	GO:0005634,nucleus; GO:0003677,DNA binding; GO:0003700,DNA-binding transcription factor activity; GO:0006952,defense response; GO:0009873,ethylene-activated signaling pathway; GO:0003674,molecular_function; GO:0003676,nucleic acid binding; GO:0005488,binding; GO:0097159,organic cyclic compound binding; GO:1901363,heterocyclic compound binding; GO:0140110,transcription regulator activity; GO:00069…	PF00847.20:AP2 domain	AP2/ERF-ERF	TF	AP2/ERF->AP2/ERF-ERF
AP2/ERF	Jman012G0061900	5.28	4.2	3.72	3.63	3.75	3.29	8.19	9.89	8.83	-0.392389	0.0292746	0.0475832	false	1.01996	2.2583e-13	1.1288e-12	up	1.43692	8.67693e-24	2.71268e-22	up	Chr12	5607649	5609321	+	gene-Jman012G0061900	--	K13434 pathogenesis-related genes transcriptional activator PTI6 | (RefSeq) pathogenesis-related genes transcriptional activator PTI6-like (A)	ko04626: Plant-pathogen interaction	XP_018828500.1	PTI6_SOLLC RecName: Full=Pathogenesis-related genes transcriptional activator PTI6; AltName: Full=PTO-interacting protein 6;	At5g53290	GO:0005634,nucleus; GO:0003677,DNA binding; GO:0003700,DNA-binding transcription factor activity; GO:0006952,defense response; GO:0003674,molecular_function; GO:0003676,nucleic acid binding; GO:0005488,binding; GO:0097159,organic cyclic compound binding; GO:1901363,heterocyclic compound binding; GO:0140110,transcription regulator activity; GO:0006950,response to stress; GO:0008150,biological_proc…	PF00847.20:AP2 domain	AP2/ERF-ERF	TF	AP2/ERF->AP2/ERF-ERF
AP2/ERF	Jman013G0108800	16.24	15.12	13.37	10.99	10.27	8.16	6.37	7.11	7.01	-0.688829	3.25025e-07	1.08738e-06	false	-1.13391	2.60886e-22	2.10633e-21	down	-0.421509	0.00427887	0.0126241	false	Chr13	17813900	17815288	+	gene-Jman013G0108800	--	K09286 EREBP-like factor | (RefSeq) ethylene-responsive transcription factor ERF113-like (A)	--	XP_018817988.1	ERF1_ORYSJ RecName: Full=Ethylene-responsive transcription factor 1; AltName: Full=Ethylene-responsive element-binding factor 1; Short=EREBP-1; Short=OsEREBP1;	At2g47520	GO:0005634,nucleus; GO:0003677,DNA binding; GO:0003700,DNA-binding transcription factor activity; GO:0006952,defense response; GO:0003674,molecular_function; GO:0003676,nucleic acid binding; GO:0005488,binding; GO:0097159,organic cyclic compound binding; GO:1901363,heterocyclic compound binding; GO:0140110,transcription regulator activity; GO:0006950,response to stress; GO:0008150,biological_proc…	PF00847.20:AP2 domain	AP2/ERF-ERF	TF	AP2/ERF->AP2/ERF-ERF
AP2/ERF	Jman013G0155600	0.4	0.49	0.31	3.56	3.61	3.87	5.26	4.56	4.76	3.1301	8.7531e-32	1.20733e-30	up	3.61067	7.41549e-52	1.56187e-50	up	0.502288	0.000631156	0.00231278	false	Chr13	22792321	22795408	-	gene-Jman013G0155600	--	K09285 AP2-like factor, ANT lineage | (RefSeq) AP2-like ethylene-responsive transcription factor ANT (A)	--	XP_018833827.1	ANT_ARATH RecName: Full=AP2-like ethylene-responsive transcription factor ANT; AltName: Full=Complementing a protein kinase C mutant protein 1; AltName: Full=Protein AINTEGUMENTA; AltName: Full=Protein DRAGON; AltName: Full=Protein OVULE MUTANT;	At4g37750	GO:0005634,nucleus; GO:0003677,DNA binding; GO:0003700,DNA-binding transcription factor activity; GO:0000976,transcription regulatory region sequence-specific DNA binding; GO:0030154,cell differentiation; GO:0009908,flower development; GO:0019760,glucosinolate metabolic process; GO:0010492,maintenance of shoot apical meristem identity; GO:0042127,regulation of cell proliferation; GO:0003674,molec…	PF00847.20:AP2 domain	AP2/ERF-AP2	TF	AP2/ERF->AP2/ERF-AP2
AP2/ERF	Jman013G0166700	5.45	4.04	4.44	2.31	1.94	2	2.47	2.62	2.1	-1.24143	9.88503e-09	3.80694e-08	down	-0.965677	5.07443e-07	1.52119e-06	false	0.301684	0.215106	0.335253	false	Chr13	23696168	23697425	-	gene-Jman013G0166700	--	K09286 EREBP-like factor | (RefSeq) ethylene-responsive transcription factor 2-like (A)	--	XP_018835823.1	ERF2_NICSY RecName: Full=Ethylene-responsive transcription factor 2; Short=NsERF2; AltName: Full=Ethylene-responsive element-binding factor 2; Short=EREBP-2;	At4g17500	GO:0005634,nucleus; GO:0003677,DNA binding; GO:0003700,DNA-binding transcription factor activity; GO:0006952,defense response; GO:0009873,ethylene-activated signaling pathway; GO:0003674,molecular_function; GO:0003676,nucleic acid binding; GO:0005488,binding; GO:0097159,organic cyclic compound binding; GO:1901363,heterocyclic compound binding; GO:0140110,transcription regulator activity; GO:00069…	PF00847.20:AP2 domain	AP2/ERF-ERF	TF	AP2/ERF->AP2/ERF-ERF
AP2/ERF	Jman013G0167000	238.62	238.94	246.63	94.13	90.82	95.18	119.28	114.55	119.83	-1.45519	1.05556e-164	2.01141e-162	down	-1.04287	3.65234e-103	1.99453e-101	down	0.436865	6.67402e-15	1.05195e-13	false	Chr13	23729330	23730865	+	gene-Jman013G0167000	--	K09286 EREBP-like factor | (RefSeq) ethylene-responsive transcription factor ERF105-like (A)	--	XP_018835822.1	ERF5_TOBAC RecName: Full=Ethylene-responsive transcription factor 5; AltName: Full=Ethylene-responsive element-binding factor 4; Short=EREBP-4; AltName: Full=Ethylene-responsive element-binding factor 5 homolog; AltName: Full=NtERF4;	At5g47230	GO:0005634,nucleus; GO:0003677,DNA binding; GO:0003700,DNA-binding transcription factor activity; GO:0006952,defense response; GO:0009873,ethylene-activated signaling pathway; GO:0003674,molecular_function; GO:0003676,nucleic acid binding; GO:0005488,binding; GO:0097159,organic cyclic compound binding; GO:1901363,heterocyclic compound binding; GO:0140110,transcription regulator activity; GO:00069…	PF00847.20:AP2 domain	AP2/ERF-ERF	TF	AP2/ERF->AP2/ERF-ERF
AP2/ERF	Jman013G0167300	5.51	5.88	7.22	1.62	2.03	1.6	3.39	3.26	3.63	-1.91399	7.34052e-17	5.09032e-16	down	-0.866742	1.16752e-06	3.36164e-06	false	1.07171	2.1995e-05	0.000108739	up	Chr13	23741412	23742434	+	gene-Jman013G0167300	--	K09286 EREBP-like factor | (RefSeq) ethylene-responsive transcription factor 5 (A)	--	XP_018835820.1	EF106_ARATH RecName: Full=Ethylene-responsive transcription factor ERF106;	At5g07580	GO:0005634,nucleus; GO:0003677,DNA binding; GO:0003700,DNA-binding transcription factor activity; GO:0009873,ethylene-activated signaling pathway; GO:0003674,molecular_function; GO:0003676,nucleic acid binding; GO:0005488,binding; GO:0097159,organic cyclic compound binding; GO:1901363,heterocyclic compound binding; GO:0140110,transcription regulator activity; GO:0000160,phosphorelay signal transd…	PF00847.20:AP2 domain	AP2/ERF-ERF	TF	AP2/ERF->AP2/ERF-ERF
AP2/ERF	Jman013G0173700	0.75	1	1.12	4.47	4.7	4.13	5.06	4.15	4.67	2.12214	6.67178e-26	7.17351e-25	up	2.26016	1.17046e-34	1.52801e-33	up	0.163207	0.247556	0.373539	false	Chr13	24351958	24355643	+	gene-Jman013G0173700	--	K09285 AP2-like factor, ANT lineage | (RefSeq) AP2-like ethylene-responsive transcription factor AIL5 (A)	--	XP_018805429.1	AIL5_ARATH RecName: Full=AP2-like ethylene-responsive transcription factor AIL5; AltName: Full=Protein AINTEGUMENTA-LIKE 5;	At5g57390	GO:0005634,nucleus; GO:0003700,DNA-binding transcription factor activity; GO:0000976,transcription regulatory region sequence-specific DNA binding; GO:0060774,auxin mediated signaling pathway involved in phyllotactic patterning; GO:1990110,callus formation; GO:0009873,ethylene-activated signaling pathway; GO:0010311,lateral root formation; GO:0060772,leaf phyllotactic patterning; GO:0060771,phyll…	PF00847.20:AP2 domain	AP2/ERF-AP2	TF	AP2/ERF->AP2/ERF-AP2
AP2/ERF	Jman013G0201900	0.82	1.01	0.97	1.74	1.25	1.18	2.16	2.21	2.22	NA	NA	NA	NA	1.22803	0.00174869	0.00339973	up	0.758677	0.0524042	0.106876	false	Chr13	26810853	26811543	+	gene-Jman013G0201900	--	K09286 EREBP-like factor | (RefSeq) ethylene-responsive transcription factor ERF057 (A)	--	XP_018850227.1	ERF03_ARATH RecName: Full=Ethylene-responsive transcription factor ERF003;	At5g25190	GO:0005634,nucleus; GO:0003677,DNA binding; GO:0003700,DNA-binding transcription factor activity; GO:0009873,ethylene-activated signaling pathway; GO:0003674,molecular_function; GO:0003676,nucleic acid binding; GO:0005488,binding; GO:0097159,organic cyclic compound binding; GO:1901363,heterocyclic compound binding; GO:0140110,transcription regulator activity; GO:0000160,phosphorelay signal transd…	PF00847.20:AP2 domain	AP2/ERF-ERF	TF	AP2/ERF->AP2/ERF-ERF
AP2/ERF	Jman013G0202100	0.32	0.44	0.29	1.63	1.76	2.14	2.5	2.48	2.14	2.33153	5.96827e-05	0.000151859	up	2.77462	3.86246e-08	1.28709e-07	up	0.46379	0.196787	0.312756	false	Chr13	26824911	26825591	+	gene-Jman013G0202100	--	K09286 EREBP-like factor | (RefSeq) ethylene-responsive transcription factor ERF057 (A)	--	XP_018850432.1	ERF03_ARATH RecName: Full=Ethylene-responsive transcription factor ERF003;	At5g25190	GO:0005634,nucleus; GO:0003677,DNA binding; GO:0003700,DNA-binding transcription factor activity; GO:0009873,ethylene-activated signaling pathway; GO:0003674,molecular_function; GO:0003676,nucleic acid binding; GO:0005488,binding; GO:0097159,organic cyclic compound binding; GO:1901363,heterocyclic compound binding; GO:0140110,transcription regulator activity; GO:0000160,phosphorelay signal transd…	PF00847.20:AP2 domain	AP2/ERF-ERF	TF	AP2/ERF->AP2/ERF-ERF
AP2/ERF	Jman014G0097700	4.54	4.18	4.65	7.69	7.22	6.96	12.25	12.3	12.16	0.623599	0.000527243	0.0011711	false	1.44584	3.53488e-24	3.08594e-23	up	0.847873	1.18468e-09	1.09884e-08	false	Chr14	8887046	8887987	-	gene-Jman014G0097700	--	K09286 EREBP-like factor | (RefSeq) dehydration-responsive element-binding protein 3-like (A)	--	XP_018824986.1	ERF34_ARATH RecName: Full=Ethylene-responsive transcription factor ERF034;	At2g44940	GO:0005634,nucleus; GO:0003700,DNA-binding transcription factor activity; GO:0000976,transcription regulatory region sequence-specific DNA binding; GO:0009873,ethylene-activated signaling pathway; GO:0140110,transcription regulator activity; GO:0003674,molecular_function; GO:0001067,regulatory region nucleic acid binding; GO:0003676,nucleic acid binding; GO:0003677,DNA binding; GO:0003690,double-…	PF00847.20:AP2 domain	AP2/ERF-ERF	TF	AP2/ERF->AP2/ERF-ERF
AP2/ERF	Jman014G0099000	11.25	11.07	9.67	4.04	5.35	4.24	11.54	14.35	11.13	-1.31681	2.66522e-21	2.33887e-20	down	0.203443	0.0708295	0.102588	false	1.54456	5.19363e-27	2.02543e-25	up	Chr14	9015923	9017658	-	gene-Jman014G0099000	--	K09286 EREBP-like factor | (RefSeq) ethylene-responsive transcription factor 5-like (A)	--	XP_018824977.1	EF102_ARATH RecName: Full=Ethylene-responsive transcription factor 5; Short=AtERF5; AltName: Full=Ethylene-responsive element-binding factor 5; Short=EREBP-5;	At5g47230	GO:0005634,nucleus; GO:0003700,DNA-binding transcription factor activity; GO:0000976,transcription regulatory region sequence-specific DNA binding; GO:0006952,defense response; GO:0009873,ethylene-activated signaling pathway; GO:0009733,response to auxin; GO:0010200,response to chitin; GO:0009409,response to cold; GO:0140110,transcription regulator activity; GO:0003674,molecular_function; GO:0001…	PF00847.20:AP2 domain	AP2/ERF-ERF	TF	AP2/ERF->AP2/ERF-ERF
AP2/ERF	Jman014G0099100	31.39	31.14	22.48	13.9	16.19	9.99	19.03	27.25	19.58	-1.16775	7.8641e-06	2.24423e-05	down	-0.375721	0.106678	0.147841	false	0.81614	0.00275783	0.00858046	false	Chr14	9027955	9029197	+	gene-Jman014G0099100	--	K09286 EREBP-like factor | (RefSeq) ethylene-responsive transcription factor 2-like (A)	--	XP_018825132.1	EF100_ARATH RecName: Full=Ethylene-responsive transcription factor 1A; Short=AtERF1A; AltName: Full=Ethylene-responsive element-binding factor 1A; Short=EREBP-1A;	At4g17500	GO:0005634,nucleus; GO:0003700,DNA-binding transcription factor activity; GO:0000976,transcription regulatory region sequence-specific DNA binding; GO:0051301,cell division; GO:0006952,defense response; GO:0009873,ethylene-activated signaling pathway; GO:0010087,phloem or xylem histogenesis; GO:0010200,response to chitin; GO:0009624,response to nematode; GO:0140110,transcription regulator activit…	PF00847.20:AP2 domain	AP2/ERF-ERF	TF	AP2/ERF->AP2/ERF-ERF
AP2/ERF	Jman015G0108800	5.08	4.99	4.96	2.14	2.18	2.04	5.48	5.88	5.8	-1.32614	4.99057e-16	3.29258e-15	down	0.181357	0.129024	0.175062	false	1.53205	1.05295e-22	3.05612e-21	up	Chr15	16716290	16718231	-	gene-Jman015G0108800	--	K13434 pathogenesis-related genes transcriptional activator PTI6 | (RefSeq) pathogenesis-related genes transcriptional activator PTI6-like (A)	ko04626: Plant-pathogen interaction	XP_018835693.1	PTI6_SOLLC RecName: Full=Pathogenesis-related genes transcriptional activator PTI6; AltName: Full=PTO-interacting protein 6;	At5g53290	GO:0005634,nucleus; GO:0003677,DNA binding; GO:0003700,DNA-binding transcription factor activity; GO:0006952,defense response; GO:0003674,molecular_function; GO:0003676,nucleic acid binding; GO:0005488,binding; GO:0097159,organic cyclic compound binding; GO:1901363,heterocyclic compound binding; GO:0140110,transcription regulator activity; GO:0006950,response to stress; GO:0008150,biological_proc…	PF00847.20:AP2 domain	AP2/ERF-ERF	TF	AP2/ERF->AP2/ERF-ERF
AP2/ERF	Jman015G0120600	1.25	1.09	1.08	2.71	3.34	3.22	4.76	5.05	4.6	1.35581	5.33557e-07	1.74361e-06	up	2.06795	3.46443e-21	2.64894e-20	up	0.73708	0.000104548	0.000451985	false	Chr15	17921644	17927876	-	gene-Jman015G0120600	--	K09285 AP2-like factor, ANT lineage | (RefSeq) ethylene-responsive transcription factor WRI1 (A)	--	XP_018846239.1	WRI1_ARATH RecName: Full=Ethylene-responsive transcription factor WRI1; AltName: Full=Protein ACTIVATOR OF SPORAMIN::LUC 1; AltName: Full=Protein WRINKLED 1;	At1g16060	GO:0005634,nucleus; GO:0003677,DNA binding; GO:0003700,DNA-binding transcription factor activity; GO:0019900,kinase binding; GO:0009873,ethylene-activated signaling pathway; GO:0008610,lipid biosynthetic process; GO:0006629,lipid metabolic process; GO:1901959,positive regulation of cutin biosynthetic process; GO:0006109,regulation of carbohydrate metabolic process; GO:0006110,regulation of glycol…	PF00847.20:AP2 domain	AP2/ERF-AP2	TF	AP2/ERF->AP2/ERF-AP2
AP2/ERF	Jman015G0137000	1.39	0.98	1.3	4.08	3.32	4.21	3.83	4.15	3.25	1.57061	2.73201e-07	9.19702e-07	up	1.59441	1.31993e-08	4.58796e-08	up	0.0490031	0.83409	0.89562	false	Chr15	19860450	19861271	-	gene-Jman015G0137000	--	K09286 EREBP-like factor | (RefSeq) ethylene-responsive transcription factor TINY-like (A)	--	XP_018816034.1	ERF34_ARATH RecName: Full=Ethylene-responsive transcription factor ERF034;	At2g44940	GO:0005634,nucleus; GO:0003700,DNA-binding transcription factor activity; GO:0000976,transcription regulatory region sequence-specific DNA binding; GO:0009873,ethylene-activated signaling pathway; GO:0140110,transcription regulator activity; GO:0003674,molecular_function; GO:0001067,regulatory region nucleic acid binding; GO:0003676,nucleic acid binding; GO:0003677,DNA binding; GO:0003690,double-…	PF00847.20:AP2 domain	AP2/ERF-ERF	TF	AP2/ERF->AP2/ERF-ERF
AP2/ERF	Jman002G0096700	30.58	33.73	25.07	10.46	10.12	7.7	24.75	27.26	23.93	-1.74392	7.53387e-29	9.21456e-28	down	-0.240792	0.0388745	0.0597013	false	1.52669	9.05102e-25	3.04794e-23	up	Chr2	11264274	11264897	-	gene-Jman002G0096700	--	K09286 EREBP-like factor | (RefSeq) ethylene-responsive transcription factor ERF023-like (A)	--	XP_018858472.1	ERF17_ARATH RecName: Full=Ethylene-responsive transcription factor ERF017;	At1g19210	GO:0005634,nucleus; GO:0003700,DNA-binding transcription factor activity; GO:0000976,transcription regulatory region sequence-specific DNA binding; GO:0009873,ethylene-activated signaling pathway; GO:0140110,transcription regulator activity; GO:0003674,molecular_function; GO:0001067,regulatory region nucleic acid binding; GO:0003676,nucleic acid binding; GO:0003677,DNA binding; GO:0003690,double-…	PF00847.20:AP2 domain	AP2/ERF-ERF	TF	AP2/ERF->AP2/ERF-ERF
AP2/ERF	Jman002G0151400	17.9	17.65	19.95	7.42	7.71	10.12	9.09	8.03	9.42	-1.22193	6.27867e-23	5.94717e-22	down	-1.07401	3.27561e-26	3.097e-25	down	0.173075	0.215296	0.335339	false	Chr2	22714405	22715793	-	gene-Jman002G0151400	--	K09286 EREBP-like factor | (RefSeq) ethylene-responsive transcription factor ERF054-like (A)	--	XP_018850912.1	ERF53_ARATH RecName: Full=Ethylene-responsive transcription factor ERF053 {ECO:0000305}; Short=AtERF53 {ECO:0000303|PubMed:22095047};	At2g20880	GO:0005737,cytoplasm; GO:0005634,nucleus; GO:0003700,DNA-binding transcription factor activity; GO:0043565,sequence-specific DNA binding; GO:0000976,transcription regulatory region sequence-specific DNA binding; GO:0009873,ethylene-activated signaling pathway; GO:1900036,positive regulation of cellular response to heat; GO:0045893,positive regulation of transcription, DNA-templated; GO:2000070,re…	PF00847.20:AP2 domain	AP2/ERF-ERF	TF	AP2/ERF->AP2/ERF-ERF
AP2/ERF	Jman002G0218800	0.64	0.71	0.78	0.4	0.62	0.44	1.16	1.17	1	-0.626889	0.148414	0.202726	false	0.635508	0.0442085	0.0671602	false	1.28929	0.000649419	0.00237395	up	Chr2	30588727	30590881	-	gene-Jman002G0218800	--	K12900 serine/arginine-rich splicing factor 10 | (RefSeq) serine/arginine-rich SC35-like splicing factor SCL30A (A)	ko03040: Spliceosome	XP_018806766.1	ABR1_ARATH RecName: Full=Ethylene-responsive transcription factor ABR1; AltName: Full=Protein ABA REPRESSOR 1;	At5g64750	GO:0005634,nucleus; GO:0003677,DNA binding; GO:0003700,DNA-binding transcription factor activity; GO:0009738,abscisic acid-activated signaling pathway; GO:0050832,defense response to fungus; GO:0009873,ethylene-activated signaling pathway; GO:0009788,negative regulation of abscisic acid-activated signaling pathway; GO:0009737,response to abscisic acid; GO:0009749,response to glucose; GO:0006970,r…	PF00847.20:AP2 domain	AP2/ERF-ERF	TF	AP2/ERF->AP2/ERF-ERF
AP2/ERF	Jman015G0139400	2.41	2.49	1.97	1.28	1.65	1	2.32	2.67	2.64	-0.889483	0.0136996	0.0237356	false	0.148541	0.583681	0.646196	false	1.06071	0.00187666	0.00609974	up	Chr15	20161206	20161970	+	gene-Jman015G0139400	--	K09286 EREBP-like factor | (RefSeq) ethylene-responsive transcription factor 13-like (A)	--	XP_018815978.1	ERF99_ARATH RecName: Full=Ethylene-responsive transcription factor 13; Short=AtERF13; AltName: Full=Ethylene-responsive element-binding factor 13; Short=EREBP-13;	At2g44840	GO:0005634,nucleus; GO:0003677,DNA binding; GO:0003700,DNA-binding transcription factor activity; GO:0000976,transcription regulatory region sequence-specific DNA binding; GO:0006952,defense response; GO:0009873,ethylene-activated signaling pathway; GO:0010200,response to chitin; GO:0003674,molecular_function; GO:0003676,nucleic acid binding; GO:0005488,binding; GO:0097159,organic cyclic compound…	PF00847.20:AP2 domain	AP2/ERF-ERF	TF	AP2/ERF->AP2/ERF-ERF
AP2/ERF	Jman002G0252400	0.47	0.85	0.57	0.28	0.69	0.42	1.15	1.52	1.17	NA	NA	NA	NA	1.02984	0.0109614	0.0186641	up	1.57117	0.000933341	0.00326914	up	Chr2	34673722	34674754	+	gene-Jman002G0252400	--	K09286 EREBP-like factor | (RefSeq) dehydration-responsive element-binding protein 1B-like (A)	--	XP_018830761.1	ERF25_ARATH RecName: Full=Ethylene-responsive transcription factor ERF025;	At5g52020	GO:0005634,nucleus; GO:0003700,DNA-binding transcription factor activity; GO:0000976,transcription regulatory region sequence-specific DNA binding; GO:0050832,defense response to fungus; GO:0009873,ethylene-activated signaling pathway; GO:0019760,glucosinolate metabolic process; GO:0140110,transcription regulator activity; GO:0003674,molecular_function; GO:0001067,regulatory region nucleic acid b…	PF00847.20:AP2 domain	AP2/ERF-ERF	TF	AP2/ERF->AP2/ERF-ERF
AP2/ERF	Jman002G0252500	10.32	11.93	6.73	2.86	4.34	2.4	3.95	5.61	3.59	-1.67842	2.78568e-13	1.54181e-12	down	-1.14645	7.11053e-09	2.53135e-08	down	0.555376	0.0261143	0.0595396	false	Chr2	34681034	34682140	+	gene-Jman002G0252500	--	K09286 EREBP-like factor | (RefSeq) dehydration-responsive element-binding protein 1B-like (A)	--	XP_018830708.1	DRE1D_ARATH RecName: Full=Dehydration-responsive element-binding protein 1D; Short=Protein DREB1D; AltName: Full=C-repeat/dehydration-responsive element-binding factor 4; Short=C-repeat-binding factor 4; Short=CRT/DRE-binding factor 4;	At5g51990	GO:0005634,nucleus; GO:0003700,DNA-binding transcription factor activity; GO:0000976,transcription regulatory region sequence-specific DNA binding; GO:0009738,abscisic acid-activated signaling pathway; GO:0019760,glucosinolate metabolic process; GO:0140110,transcription regulator activity; GO:0003674,molecular_function; GO:0001067,regulatory region nucleic acid binding; GO:0003676,nucleic acid bi…	PF00847.20:AP2 domain	AP2/ERF-ERF	TF	AP2/ERF->AP2/ERF-ERF
AP2/ERF	Jman002G0338700	0.57	0.58	0.29	0.97	0.77	0.56	2.36	2.9	4.92	NA	NA	NA	NA	2.83689	6.40172e-10	2.49282e-09	up	2.24528	2.38428e-07	1.63542e-06	up	Chr2	42197927	42199565	-	gene-Jman002G0338700	--	K09286 EREBP-like factor | (RefSeq) ethylene-responsive transcription factor ERF011-like (A)	--	XP_018849485.1	ERF19_ARATH RecName: Full=Ethylene-responsive transcription factor ERF019;	At1g22810	GO:0005737,cytoplasm; GO:0005634,nucleus; GO:0003700,DNA-binding transcription factor activity; GO:0000976,transcription regulatory region sequence-specific DNA binding; GO:0042631,cellular response to water deprivation; GO:0009873,ethylene-activated signaling pathway; GO:0009620,response to fungus; GO:0140110,transcription regulator activity; GO:0003674,molecular_function; GO:0001067,regulatory …	PF00847.20:AP2 domain	AP2/ERF-ERF	TF	AP2/ERF->AP2/ERF-ERF
AP2/ERF	Jman003G0006700	7.78	12.32	8.03	3.21	4.81	3	5.38	6.15	5.92	-1.43632	1.87736e-09	7.70515e-09	down	-0.69147	0.000229554	0.000507055	false	0.767041	0.00108273	0.00373817	false	Chr3	717255	718007	-	gene-Jman003G0006700	--	K09286 EREBP-like factor | (GenBank) ethylene response factor (A)	--	XP_018817781.1	EF109_ARATH RecName: Full=Ethylene-responsive transcription factor ERF109;	At4g34410	GO:0005634,nucleus; GO:0003700,DNA-binding transcription factor activity; GO:0000976,transcription regulatory region sequence-specific DNA binding; GO:0051301,cell division; GO:0050832,defense response to fungus; GO:0009873,ethylene-activated signaling pathway; GO:0010087,phloem or xylem histogenesis; GO:0010928,regulation of auxin mediated signaling pathway; GO:0090357,regulation of tryptophan m…	PF00847.20:AP2 domain	AP2/ERF-ERF	TF	AP2/ERF->AP2/ERF-ERF
AP2/ERF	Jman003G0028000	11.93	12.21	12.59	3.68	4.28	3.53	2.9	2.59	2.57	-1.76301	8.63055e-39	1.54221e-37	down	-2.19768	2.42609e-64	6.96864e-63	down	-0.410707	0.0305356	0.0681012	false	Chr3	2755456	2757562	+	gene-Jman003G0028000	--	K09286 EREBP-like factor | (RefSeq) dehydration-responsive element-binding protein 2A-like (A)	--	XP_018811226.1	DRE2A_ARATH RecName: Full=Dehydration-responsive element-binding protein 2A; Short=Protein DREB2A;	At5g05410	GO:0005634,nucleus; GO:0003700,DNA-binding transcription factor activity; GO:0000976,transcription regulatory region sequence-specific DNA binding; GO:0071456,cellular response to hypoxia; GO:0010286,heat acclimation; GO:0045893,positive regulation of transcription, DNA-templated; GO:0009408,response to heat; GO:0042542,response to hydrogen peroxide; GO:0010224,response to UV-B; GO:0009414,respon…	PF00847.20:AP2 domain	AP2/ERF-ERF	TF	AP2/ERF->AP2/ERF-ERF
AP2/ERF	Jman003G0095900	4.64	5.37	4.32	1.35	1.42	1.48	1.35	1.19	0.89	-1.8391	1.50203e-15	9.67536e-15	down	-2.0751	4.03239e-20	2.9527e-19	down	-0.208633	0.522455	0.650083	false	Chr3	8339017	8343918	-	gene-Jman003G0095900	--	K00411 ubiquinol-cytochrome c reductase iron-sulfur subunit [EC:7.1.1.8] | (RefSeq) ethylene-responsive transcription factor ERF113-like (A)	ko00190: Oxidative phosphorylation; ko01100: Metabolic pathways	XP_018829191.1	EF114_ARATH RecName: Full=Ethylene-responsive transcription factor ERF114 {ECO:0000303|PubMed:16407444}; AltName: Full=ERF bud enhancer {ECO:0000303|PubMed:23616605};	At5g61890	GO:0005634,nucleus; GO:0003700,DNA-binding transcription factor activity; GO:0000976,transcription regulatory region sequence-specific DNA binding; GO:0050832,defense response to fungus; GO:0009873,ethylene-activated signaling pathway; GO:0007275,multicellular organism development; GO:0140110,transcription regulator activity; GO:0003674,molecular_function; GO:0001067,regulatory region nucleic aci…	PF00847.20:AP2 domain	AP2/ERF-ERF	TF	AP2/ERF->AP2/ERF-ERF
AP2/ERF	Jman004G0099500	20.07	18.96	16.55	4	4.59	3.12	4.54	5.72	5.04	-2.33452	1.15238e-57	3.85419e-56	down	-1.86976	3.05528e-54	6.88972e-53	down	0.487254	0.00994173	0.0261772	false	Chr4	16613708	16615038	-	gene-Jman004G0099500	--	K09286 EREBP-like factor | (RefSeq) ethylene-responsive transcription factor 2-like (A)	--	XP_018839480.1	EF100_ARATH RecName: Full=Ethylene-responsive transcription factor 1A; Short=AtERF1A; AltName: Full=Ethylene-responsive element-binding factor 1A; Short=EREBP-1A;	At4g17500	GO:0005634,nucleus; GO:0003700,DNA-binding transcription factor activity; GO:0000976,transcription regulatory region sequence-specific DNA binding; GO:0051301,cell division; GO:0006952,defense response; GO:0009873,ethylene-activated signaling pathway; GO:0010087,phloem or xylem histogenesis; GO:0010200,response to chitin; GO:0009624,response to nematode; GO:0140110,transcription regulator activit…	PF00847.20:AP2 domain	AP2/ERF-ERF	TF	AP2/ERF->AP2/ERF-ERF
AP2/ERF	Jman004G0100300	18.85	29.39	16.66	15.03	9.66	7.32	10.09	14.43	8.35	-1.10142	0.00552952	0.0103823	down	-0.988415	0.00436259	0.00796371	false	0.137592	0.724695	0.815513	false	Chr4	16782367	16783664	+	gene-Jman004G0100300	--	K09286 EREBP-like factor | (RefSeq) ethylene-responsive transcription factor 5-like (A)	--	XP_018839501.1	ERF5_TOBAC RecName: Full=Ethylene-responsive transcription factor 5; AltName: Full=Ethylene-responsive element-binding factor 4; Short=EREBP-4; AltName: Full=Ethylene-responsive element-binding factor 5 homolog; AltName: Full=NtERF4;	At5g47230	GO:0005634,nucleus; GO:0003677,DNA binding; GO:0003700,DNA-binding transcription factor activity; GO:0006952,defense response; GO:0009873,ethylene-activated signaling pathway; GO:0003674,molecular_function; GO:0003676,nucleic acid binding; GO:0005488,binding; GO:0097159,organic cyclic compound binding; GO:1901363,heterocyclic compound binding; GO:0140110,transcription regulator activity; GO:00069…	PF00847.20:AP2 domain	AP2/ERF-ERF	TF	AP2/ERF->AP2/ERF-ERF
AP2/ERF	Jman004G0100500	22.51	29.73	22.65	13.87	9.5	8.5	13.63	15.51	10.22	-1.3144	3.34285e-16	2.2308e-15	down	-0.93552	1.57308e-11	6.92918e-11	false	0.403897	0.0273612	0.0620335	false	Chr4	16798312	16799301	+	gene-Jman004G0100500	--	K09286 EREBP-like factor | (RefSeq) ethylene-responsive transcription factor 5-like (A)	--	XP_018839501.1	ERF5_TOBAC RecName: Full=Ethylene-responsive transcription factor 5; AltName: Full=Ethylene-responsive element-binding factor 4; Short=EREBP-4; AltName: Full=Ethylene-responsive element-binding factor 5 homolog; AltName: Full=NtERF4;	At5g47230	GO:0005634,nucleus; GO:0003677,DNA binding; GO:0003700,DNA-binding transcription factor activity; GO:0006952,defense response; GO:0009873,ethylene-activated signaling pathway; GO:0003674,molecular_function; GO:0003676,nucleic acid binding; GO:0005488,binding; GO:0097159,organic cyclic compound binding; GO:1901363,heterocyclic compound binding; GO:0140110,transcription regulator activity; GO:00069…	PF00847.20:AP2 domain	AP2/ERF-ERF	TF	AP2/ERF->AP2/ERF-ERF
AP2/ERF	Jman005G0052500	0.48	0.39	0.45	1.97	2.08	1.96	2.12	2.32	2.52	2.10505	2.8397e-12	1.46149e-11	up	2.39266	4.91615e-19	3.41868e-18	up	0.313423	0.120952	0.212644	false	Chr5	5574115	5578476	-	gene-Jman005G0052500	--	K09285 AP2-like factor, ANT lineage | (RefSeq) AP2-like ethylene-responsive transcription factor AIL6 (A)	--	XP_018820223.1	AIL6_ARATH RecName: Full=AP2-like ethylene-responsive transcription factor AIL6; AltName: Full=Protein AINTEGUMENTA-LIKE 6;	At5g10510	GO:0005634,nucleus; GO:0003677,DNA binding; GO:0003700,DNA-binding transcription factor activity; GO:0009873,ethylene-activated signaling pathway; GO:0003674,molecular_function; GO:0003676,nucleic acid binding; GO:0005488,binding; GO:0097159,organic cyclic compound binding; GO:1901363,heterocyclic compound binding; GO:0140110,transcription regulator activity; GO:0000160,phosphorelay signal transd…	PF00847.20:AP2 domain	AP2/ERF-AP2	TF	AP2/ERF->AP2/ERF-AP2
AP2/ERF	Jman005G0163500	7.76	7.84	8.02	3.93	4.27	2.95	2.3	2.28	1.78	-1.16965	1.14582e-11	5.63125e-11	down	-1.90469	2.06644e-30	2.30925e-29	down	-0.710101	0.00226331	0.00720482	false	Chr5	25643309	25644681	+	gene-Jman005G0163500	--	K09286 EREBP-like factor | (RefSeq) ethylene-responsive transcription factor 1-like (A)	--	XP_018824793.1	RAP23_ARATH RecName: Full=Ethylene-responsive transcription factor RAP2-3; AltName: Full=Cadmium-induced protein AS30; AltName: Full=Ethylene response factor 72; Short=ERF72; AltName: Full=Ethylene-responsive element binding protein; Short=AtEBP; AltName: Full=Protein RELATED TO APETALA2 3; Short=Related to AP2 3;	At3g16770	GO:0005737,cytoplasm; GO:0005634,nucleus; GO:0005886,plasma membrane; GO:0003677,DNA binding; GO:0003700,DNA-binding transcription factor activity; GO:0000976,transcription regulatory region sequence-specific DNA binding; GO:0008219,cell death; GO:0009873,ethylene-activated signaling pathway; GO:0010286,heat acclimation; GO:0045893,positive regulation of transcription, DNA-templated; GO:0009735,r…	PF00847.20:AP2 domain	AP2/ERF-ERF	TF	AP2/ERF->AP2/ERF-ERF
AP2/ERF	Jman005G0227000	2.9	2.73	2.33	10.05	9.8	10.01	12.88	11.93	12.09	1.82595	5.47928e-41	1.038e-39	up	2.20826	1.12043e-75	4.01144e-74	up	0.405969	2.62767e-05	0.000128258	false	Chr5	31666034	31669205	-	gene-Jman005G0227000	--	K09285 AP2-like factor, ANT lineage | (RefSeq) AP2-like ethylene-responsive transcription factor ANT (A)	--	XP_018810432.1	ANT_ARATH RecName: Full=AP2-like ethylene-responsive transcription factor ANT; AltName: Full=Complementing a protein kinase C mutant protein 1; AltName: Full=Protein AINTEGUMENTA; AltName: Full=Protein DRAGON; AltName: Full=Protein OVULE MUTANT;	At4g37750	GO:0005634,nucleus; GO:0003677,DNA binding; GO:0003700,DNA-binding transcription factor activity; GO:0000976,transcription regulatory region sequence-specific DNA binding; GO:0030154,cell differentiation; GO:0009908,flower development; GO:0019760,glucosinolate metabolic process; GO:0010492,maintenance of shoot apical meristem identity; GO:0042127,regulation of cell proliferation; GO:0003674,molec…	PF00847.20:AP2 domain	AP2/ERF-AP2	TF	AP2/ERF->AP2/ERF-AP2
AP2/ERF	Jman005G0241400	39.42	40.8	42	10.29	10.91	12.2	7.18	6.64	8.25	-1.95625	6.04257e-105	5.48086e-103	down	-2.47605	9.39469e-168	1.12652e-165	down	-0.49609	0.000108021	0.000465757	false	Chr5	32950859	32952258	+	gene-Jman005G0241400	--	K09286 EREBP-like factor | (RefSeq) ethylene-responsive transcription factor 5-like (A)	--	XP_018831214.1	ERF5_TOBAC RecName: Full=Ethylene-responsive transcription factor 5; AltName: Full=Ethylene-responsive element-binding factor 4; Short=EREBP-4; AltName: Full=Ethylene-responsive element-binding factor 5 homolog; AltName: Full=NtERF4;	At5g47230	GO:0005634,nucleus; GO:0003677,DNA binding; GO:0003700,DNA-binding transcription factor activity; GO:0006952,defense response; GO:0009873,ethylene-activated signaling pathway; GO:0003674,molecular_function; GO:0003676,nucleic acid binding; GO:0005488,binding; GO:0097159,organic cyclic compound binding; GO:1901363,heterocyclic compound binding; GO:0140110,transcription regulator activity; GO:00069…	PF00847.20:AP2 domain	AP2/ERF-ERF	TF	AP2/ERF->AP2/ERF-ERF
AP2/ERF	Jman005G0250300	3.72	3.18	3.64	12.93	11.96	12.39	18.77	17.97	19.02	1.73443	3.88728e-30	5.00272e-29	up	2.39011	1.46682e-79	5.62481e-78	up	0.681202	7.59175e-11	8.25239e-10	false	Chr5	33734344	33736497	+	gene-Jman005G0250300	--	K09285 AP2-like factor, ANT lineage | (RefSeq) AP2-like ethylene-responsive transcription factor AIL5 (A)	--	XP_018831020.1	AIL5_ARATH RecName: Full=AP2-like ethylene-responsive transcription factor AIL5; AltName: Full=Protein AINTEGUMENTA-LIKE 5;	At5g57390	GO:0005634,nucleus; GO:0003700,DNA-binding transcription factor activity; GO:0000976,transcription regulatory region sequence-specific DNA binding; GO:0060774,auxin mediated signaling pathway involved in phyllotactic patterning; GO:1990110,callus formation; GO:0009873,ethylene-activated signaling pathway; GO:0010311,lateral root formation; GO:0060772,leaf phyllotactic patterning; GO:0060771,phyll…	PF00847.20:AP2 domain	AP2/ERF-ERF	TF	AP2/ERF->AP2/ERF-ERF
AP2/ERF	Jman005G0280700	2.87	2.59	3.53	11.88	10.15	11.19	10.84	10.81	9.85	1.79387	6.16021e-17	4.28757e-16	up	1.79065	8.35872e-20	6.04254e-19	up	0.0223537	0.887453	0.930199	false	Chr5	36512975	36513852	-	gene-Jman005G0280700	--	K09286 EREBP-like factor | (RefSeq) ethylene-responsive transcription factor RAP2-4 (A)	--	XP_018822208.1	SHN3_ARATH RecName: Full=Ethylene-responsive transcription factor SHINE 3;	At5g25390	GO:0005634,nucleus; GO:0003677,DNA binding; GO:0003700,DNA-binding transcription factor activity; GO:0009873,ethylene-activated signaling pathway; GO:0003674,molecular_function; GO:0003676,nucleic acid binding; GO:0005488,binding; GO:0097159,organic cyclic compound binding; GO:1901363,heterocyclic compound binding; GO:0140110,transcription regulator activity; GO:0000160,phosphorelay signal transd…	PF00847.20:AP2 domain	AP2/ERF-ERF	TF	AP2/ERF->AP2/ERF-ERF
AP2/ERF	Jman005G0285900	4.81	6.05	5.48	2.13	1.08	1.09	0.89	0.89	0.23	-2.00639	2.61353e-09	1.05962e-08	down	-3.0519	1.27346e-16	7.74363e-16	down	NA	NA	NA	NA	Chr5	36958247	36958894	+	gene-Jman005G0285900	--	K09286 EREBP-like factor | (RefSeq) ethylene-responsive transcription factor ERF057 (A)	--	XP_018822289.1	ERF03_ARATH RecName: Full=Ethylene-responsive transcription factor ERF003;	At5g25190	GO:0005634,nucleus; GO:0003677,DNA binding; GO:0003700,DNA-binding transcription factor activity; GO:0009873,ethylene-activated signaling pathway; GO:0003674,molecular_function; GO:0003676,nucleic acid binding; GO:0005488,binding; GO:0097159,organic cyclic compound binding; GO:1901363,heterocyclic compound binding; GO:0140110,transcription regulator activity; GO:0000160,phosphorelay signal transd…	PF00847.20:AP2 domain	AP2/ERF-ERF	TF	AP2/ERF->AP2/ERF-ERF
AP2/ERF	Jman006G0038900	1.18	1.72	1.25	1.65	1.09	1.13	3.21	3.26	3.58	-0.178209	0.637039	0.702808	false	1.27772	1.06765e-06	3.08663e-06	up	1.47559	3.28528e-07	2.19894e-06	up	Chr6	3046232	3047167	+	gene-Jman006G0038900	--	K09287 RAV-like factor | (RefSeq) AP2/ERF and B3 domain-containing transcription factor RAV1-like (A)	--	XP_018815429.1	RAV1_ARATH RecName: Full=AP2/ERF and B3 domain-containing transcription factor RAV1; AltName: Full=Ethylene-responsive transcription factor RAV1; AltName: Full=Protein RELATED TO ABI3/VP1 1;	At1g13260	GO:0005634,nucleus; GO:0003677,DNA binding; GO:0003700,DNA-binding transcription factor activity; GO:0000976,transcription regulatory region sequence-specific DNA binding; GO:0071456,cellular response to hypoxia; GO:0009873,ethylene-activated signaling pathway; GO:0048527,lateral root development; GO:0048366,leaf development; GO:0009910,negative regulation of flower development; GO:0045892,negati…	PF02362.21:B3 DNA binding domain	AP2/ERF-RAV	TF	AP2/ERF->AP2/ERF-RAV
AP2/ERF	Jman006G0201900	7.77	6.81	3.65	18.98	22.83	14.18	12.7	16.57	12.91	1.53757	4.36204e-05	0.000113096	up	1.2044	0.000372716	0.000801182	up	-0.308575	0.0735704	0.141595	false	Chr6	29600132	29601000	-	gene-Jman006G0201900	--	K09286 EREBP-like factor | (RefSeq) ethylene-responsive transcription factor TINY-like (A)	--	XP_018823586.1	DREB3_ARATH RecName: Full=Dehydration-responsive element-binding protein 3; AltName: Full=Protein TINY 2;	At5g11590	GO:0005634,nucleus; GO:0003700,DNA-binding transcription factor activity; GO:0043565,sequence-specific DNA binding; GO:0009873,ethylene-activated signaling pathway; GO:0045893,positive regulation of transcription, DNA-templated; GO:0140110,transcription regulator activity; GO:0003674,molecular_function; GO:0003676,nucleic acid binding; GO:0003677,DNA binding; GO:0005488,binding; GO:0097159,organi…	PF00847.20:AP2 domain	AP2/ERF-ERF	TF	AP2/ERF->AP2/ERF-ERF
MYB	Jman009G0143700	2.48	2.82	2.98	5.66	4.18	5.41	9.65	9.12	9.51	0.797962	3.32327e-05	8.74939e-05	false	1.76299	2.3849e-35	3.19817e-34	up	0.989415	3.91369e-12	4.82041e-11	false	Chr9	18804578	18806154	-	gene-Jman009G0143700	--	K09422 transcription factor MYB, plant | (RefSeq) transcription factor MYB41-like (A)	--	XP_018815706.1	MY102_ARATH RecName: Full=Transcription factor MYB102 {ECO:0000305}; AltName: Full=Myb-related protein 102 {ECO:0000305}; Short=AtMYB102 {ECO:0000303|PubMed:12857823}; AltName: Full=Myb-related protein M4 {ECO:0000305}; Short=AtM4 {ECO:0000303|PubMed:8980549};	At4g21440	GO:0005634,nucleus; GO:0003677,DNA binding; GO:0003700,DNA-binding transcription factor activity; GO:0006952,defense response; GO:0006355,regulation of transcription, DNA-templated; GO:0006970,response to osmotic stress; GO:0009611,response to wounding; GO:0003674,molecular_function; GO:0003676,nucleic acid binding; GO:0005488,binding; GO:0097159,organic cyclic compound binding; GO:1901363,hetero…	PF00249.31:Myb-like DNA-binding domain	MYB	TF	MYB->MYB
MYB	Jman001G0092200	19.7	17.53	19.68	32.29	32.87	36.61	49.08	48.8	45.27	0.751777	1.89376e-15	1.20966e-14	false	1.31979	9.2544e-59	2.36986e-57	up	0.593168	3.28283e-13	4.49128e-12	false	Chr1	8867832	8869253	+	gene-Jman001G0092200	--	K09422 transcription factor MYB, plant | (RefSeq) transcription factor MYB1-like (A)	--	XP_018835069.1	MYB2_CROXC RecName: Full=Transcription factor MYB1 {ECO:0000305}; AltName: Full=Myb-related protein 1 {ECO:0000303|PubMed:31004005}; Short=CcMYB2 {ECO:0000303|PubMed:31004005};	At5g35550	GO:0005634,nucleus; GO:0003677,DNA binding; GO:0009813,flavonoid biosynthetic process; GO:0003674,molecular_function; GO:0003676,nucleic acid binding; GO:0005488,binding; GO:0097159,organic cyclic compound binding; GO:1901363,heterocyclic compound binding; GO:0008152,metabolic process; GO:0008150,biological_process; GO:0009058,biosynthetic process; GO:0009812,flavonoid metabolic process; GO:00717…	PF00249.31:Myb-like DNA-binding domain	MYB	TF	MYB->MYB
MYB	Jman001G0092400	0.91	0.76	0.6	1.6	1.64	1.67	2.34	2.21	2.36	1.03774	0.010301	0.0183794	up	1.60949	1.6179e-06	4.59018e-06	up	0.594743	0.0451798	0.0944415	false	Chr1	8894288	8895389	-	gene-Jman001G0092400	--	K09422 transcription factor MYB, plant | (RefSeq) transcription factor MYB4-like (A)	--	XP_018835066.1	MYB4_CROXC RecName: Full=Transcription factor MYB4 {ECO:0000305}; AltName: Full=Myb-related protein 4 {ECO:0000303|PubMed:31004005}; Short=CcMYB4 {ECO:0000303|PubMed:31004005};	At5g40330	GO:0005634,nucleus; GO:0003677,DNA binding; GO:0003674,molecular_function; GO:0003676,nucleic acid binding; GO:0005488,binding; GO:0097159,organic cyclic compound binding; GO:1901363,heterocyclic compound binding; GO:0005622,intracellular; GO:0005575,cellular_component; GO:0005623,cell; GO:0043231,intracellular membrane-bounded organelle; GO:0043226,organelle; GO:0043227,membrane-bounded organell…	PF00249.31:Myb-like DNA-binding domain	MYB	TF	MYB->MYB
MYB	Jman001G0129700	3.17	3.26	3.9	1.86	2.35	1.58	1.38	1.37	1.58	-0.925341	7.68276e-05	0.00019263	false	-1.26407	4.2001e-09	1.5269e-08	down	-0.31573	0.254466	0.381598	false	Chr1	12796134	12798247	+	gene-Jman001G0129700	--	K09422 transcription factor MYB, plant | (RefSeq) transcription factor MYB13-like (A)	--	XP_018807659.1	MYB4_ORYSJ RecName: Full=Transcription factor MYB4 {ECO:0000305}; AltName: Full=Myb-related protein 4 {ECO:0000305}; Short=OsMyb4 {ECO:0000303|PubMed:14675437}; AltName: Full=Transcription factor RLTR1 {ECO:0000312|EMBL:AAP92750.1};	At3g23250	GO:0005634,nucleus; GO:0003677,DNA binding; GO:0045893,positive regulation of transcription, DNA-templated; GO:0009409,response to cold; GO:0003674,molecular_function; GO:0003676,nucleic acid binding; GO:0005488,binding; GO:0097159,organic cyclic compound binding; GO:1901363,heterocyclic compound binding; GO:0008152,metabolic process; GO:0006139,nucleobase-containing compound metabolic process; G…	PF00249.31:Myb-like DNA-binding domain	MYB	TF	MYB->MYB
MYB	Jman001G0268200	2.33	2.46	2	4.7	5.11	4.63	4.87	4.71	5.14	1.00806	1.33144e-06	4.16207e-06	up	1.11302	2.37585e-09	8.8588e-09	up	0.128699	0.446495	0.580485	false	Chr1	34404150	34411332	+	gene-Jman001G0268200	--	K09422 transcription factor MYB, plant | (RefSeq) transcription factor MYB15-like (A)	--	XP_018813108.1	MYB12_ARATH RecName: Full=Transcription factor MYB12 {ECO:0000303|PubMed:9839469}; AltName: Full=Myb-related protein 12 {ECO:0000303|PubMed:9839469}; Short=AtMYB12 {ECO:0000303|PubMed:9839469}; AltName: Full=Protein PRODUCTION OF FLAVONOL GLYCOSIDES 1 {ECO:0000303|PubMed:17419845};	At2g47460	GO:0005634,nucleus; GO:0003700,DNA-binding transcription factor activity; GO:0000976,transcription regulatory region sequence-specific DNA binding; GO:0009813,flavonoid biosynthetic process; GO:0051555,flavonol biosynthetic process; GO:1900386,positive regulation of flavonol biosynthetic process; GO:0045893,positive regulation of transcription, DNA-templated; GO:0009733,response to auxin; GO:0009…	PF00249.31:Myb-like DNA-binding domain	MYB	TF	MYB->MYB
MYB	Jman001G0328400	6.59	5.34	6.99	16.94	15.89	16.89	17.8	17.28	18.61	1.30331	5.47616e-20	4.4878e-19	up	1.48916	6.39117e-32	7.49318e-31	up	0.211562	0.0492305	0.10147	false	Chr1	44550816	44553669	-	gene-Jman001G0328400	--	K09422 transcription factor MYB, plant | (RefSeq) transcription factor MYB17-like (A)	--	XP_018845395.1	MYB17_ARATH RecName: Full=Transcription factor MYB17 {ECO:0000305}; AltName: Full=Myb-related protein 17 {ECO:0000303|PubMed:11597504}; Short=AtMYB17 {ECO:0000303|PubMed:11597504}; AltName: Full=Protein LATE MERISTEM IDENTITY 2;	At3g61250	GO:0005634,nucleus; GO:0003677,DNA binding; GO:0003700,DNA-binding transcription factor activity; GO:0009908,flower development; GO:0009909,regulation of flower development; GO:0003674,molecular_function; GO:0003676,nucleic acid binding; GO:0005488,binding; GO:0097159,organic cyclic compound binding; GO:1901363,heterocyclic compound binding; GO:0140110,transcription regulator activity; GO:0000003…	PF00249.31:Myb-like DNA-binding domain	MYB	TF	MYB->MYB
MYB	Jman001G0377000	7.53	7.94	4.31	3.16	3.87	1.06	5.3	9.88	6.21	-1.37147	0.0192223	0.0324126	down	0.105962	0.783794	0.823612	false	1.50042	0.0109887	0.0285498	up	Chr1	50816278	50817519	-	gene-Jman001G0377000	--	K09422 transcription factor MYB, plant | (RefSeq) transcription factor MYB44 (A)	--	XP_018845037.1	MYB73_ARATH RecName: Full=Transcription factor MYB73 {ECO:0000303|PubMed:11597504}; AltName: Full=Myb-related protein 73 {ECO:0000303|PubMed:11597504}; Short=AtMYB73 {ECO:0000303|PubMed:11597504};	At4g37260	GO:0005634,nucleus; GO:0003700,DNA-binding transcription factor activity; GO:0000981,DNA-binding transcription factor activity, RNA polymerase II-specific; GO:0000978,RNA polymerase II proximal promoter sequence-specific DNA binding; GO:0000976,transcription regulatory region sequence-specific DNA binding; GO:0019760,glucosinolate metabolic process; GO:1901001,negative regulation of response to s…	PF00249.31:Myb-like DNA-binding domain	MYB	TF	MYB->MYB
MYB	Jman010G0064200	0	0	0.06	0.04	0	0.11	1.44	1.6	1.1	NA	NA	NA	NA	5.84373	8.99552e-08	2.8987e-07	up	4.9156	4.421e-09	3.79945e-08	up	Chr10	5421190	5422430	+	gene-Jman010G0064200	--	K09422 transcription factor MYB, plant | (RefSeq) myb-related protein Zm38-like (A)	--	XP_018857731.1	MYB1_CROXC RecName: Full=Transcription factor MYB1 {ECO:0000305}; AltName: Full=Myb-related protein 1 {ECO:0000303|PubMed:31004005}; Short=CcMYB1 {ECO:0000303|PubMed:31004005};	At4g38620	GO:0005634,nucleus; GO:0003677,DNA binding; GO:0003674,molecular_function; GO:0003676,nucleic acid binding; GO:0005488,binding; GO:0097159,organic cyclic compound binding; GO:1901363,heterocyclic compound binding; GO:0005622,intracellular; GO:0005575,cellular_component; GO:0005623,cell; GO:0043231,intracellular membrane-bounded organelle; GO:0043226,organelle; GO:0043227,membrane-bounded organell…	PF00249.31:Myb-like DNA-binding domain	MYB	TF	MYB->MYB
MYB	Jman010G0064300	3.44	3.52	3.77	2.64	2.36	2.68	6.21	5.69	4.73	-0.566881	0.0123599	0.0216309	false	0.621594	0.000494796	0.00104458	false	1.21405	4.5263e-09	3.8782e-08	up	Chr10	5439724	5441021	+	gene-Jman010G0064300	--	K09422 transcription factor MYB, plant | (RefSeq) myb-related protein Zm38-like (A)	--	XP_018857731.1	MYB1_CROXC RecName: Full=Transcription factor MYB1 {ECO:0000305}; AltName: Full=Myb-related protein 1 {ECO:0000303|PubMed:31004005}; Short=CcMYB1 {ECO:0000303|PubMed:31004005};	At5g35550	GO:0005634,nucleus; GO:0003677,DNA binding; GO:0003674,molecular_function; GO:0003676,nucleic acid binding; GO:0005488,binding; GO:0097159,organic cyclic compound binding; GO:1901363,heterocyclic compound binding; GO:0005622,intracellular; GO:0005575,cellular_component; GO:0005623,cell; GO:0043231,intracellular membrane-bounded organelle; GO:0043226,organelle; GO:0043227,membrane-bounded organell…	PF00249.31:Myb-like DNA-binding domain	MYB	TF	MYB->MYB
MYB	Jman010G0227800	13.39	13.66	8.81	7.56	7.5	3.83	6.29	8.08	6.06	-1.00703	0.00680381	0.0125638	down	-0.817819	2.53267e-07	7.81988e-07	false	0.212867	0.318622	0.451985	false	Chr10	28865178	28866470	+	gene-Jman010G0227800	--	K09422 transcription factor MYB, plant | (RefSeq) transcription factor MYB44-like (A)	--	XP_018805440.1	MYB73_ARATH RecName: Full=Transcription factor MYB73 {ECO:0000303|PubMed:11597504}; AltName: Full=Myb-related protein 73 {ECO:0000303|PubMed:11597504}; Short=AtMYB73 {ECO:0000303|PubMed:11597504};	At4g37260	GO:0005634,nucleus; GO:0003700,DNA-binding transcription factor activity; GO:0000981,DNA-binding transcription factor activity, RNA polymerase II-specific; GO:0000978,RNA polymerase II proximal promoter sequence-specific DNA binding; GO:0000976,transcription regulatory region sequence-specific DNA binding; GO:0019760,glucosinolate metabolic process; GO:1901001,negative regulation of response to s…	PF00249.31:Myb-like DNA-binding domain	MYB	TF	MYB->MYB
MYB	Jman011G0119000	0.38	0.38	0.38	1.64	1.46	1.57	1.03	0.84	1.1	1.95279	6.20593e-13	3.35061e-12	up	1.37734	8.36958e-07	2.44562e-06	up	-0.550752	0.0114651	0.0296383	false	Chr11	19375469	19381802	-	gene-Jman011G0119000	--	K09422 transcription factor MYB, plant | (RefSeq) transcription factor MYB124-like isoform X1 (A)	--	XP_018857008.1	MYB88_ARATH RecName: Full=Transcription factor MYB88 {ECO:0000303|PubMed:9839469}; AltName: Full=Myb-related protein 88 {ECO:0000303|PubMed:9839469}; Short=AtMYB88 {ECO:0000303|PubMed:9839469};	At2g02820	GO:0005634,nucleus; GO:0003700,DNA-binding transcription factor activity; GO:0000981,DNA-binding transcription factor activity, RNA polymerase II-specific; GO:0000978,RNA polymerase II proximal promoter sequence-specific DNA binding; GO:0043565,sequence-specific DNA binding; GO:0009553,embryo sac development; GO:0010052,guard cell differentiation; GO:0010235,guard mother cell cytokinesis; GO:0010…	PF00249.31:Myb-like DNA-binding domain	MYB	TF	MYB->MYB
MYB	Jman011G0123700	0.32	0.39	0.37	1.09	1.04	1.18	1.05	0.85	1.3	1.53402	5.62606e-05	0.000143667	up	1.56197	1.24858e-05	3.21188e-05	up	0.0522406	0.860558	0.913643	false	Chr11	19901748	19909275	-	gene-Jman011G0123700	--	K09422 transcription factor MYB, plant | (RefSeq) transcription factor MYB105-like (A)	--	XP_018845242.1	MY105_ARATH RecName: Full=Transcription factor MYB105 {ECO:0000305}; AltName: Full=MYB-domain transcription factor LOF2 {ECO:0000303|PubMed:19542355}; AltName: Full=Myb-related protein 105 {ECO:0000305}; Short=AtMYB105 {ECO:0000303|PubMed:11597504}; AltName: Full=Protein LATERAL ORGAN FUSION 2 {ECO:0000303|PubMed:19542355};	At1g69560	GO:0005634,nucleus; GO:0003700,DNA-binding transcription factor activity; GO:0000981,DNA-binding transcription factor activity, RNA polymerase II-specific; GO:0000978,RNA polymerase II proximal promoter sequence-specific DNA binding; GO:0007275,multicellular organism development; GO:0010199,organ boundary specification between lateral organs and the meristem; GO:0006355,regulation of transcriptio…	PF00249.31:Myb-like DNA-binding domain	MYB	TF	MYB->MYB
MYB	Jman011G0166200	62.01	58.93	65.78	28.9	28.75	29.4	20.96	21.05	19.54	-1.18651	2.68732e-57	8.85722e-56	down	-1.61103	6.9657e-106	3.99655e-104	down	-0.399642	3.32864e-06	1.904e-05	false	Chr11	23967209	23968623	+	gene-Jman011G0166200	--	K09422 transcription factor MYB, plant | (RefSeq) myb-related protein 308-like (A)	--	XP_018841467.1	EBIII_PETHY RecName: Full=MYB-like transcription factor 4 {ECO:0000303|PubMed:21068208}; Short=PhMYB4 {ECO:0000303|PubMed:21068208}; AltName: Full=MYB-like protein MYB5d8 {ECO:0000303|Ref.1}; AltName: Full=Protein EMISSION OF BENZENOIDS III {ECO:0000303|Ref.2}; Short=PhEOBIII {ECO:0000303|Ref.2};	At4g38620	GO:0005634,nucleus; GO:0000976,transcription regulatory region sequence-specific DNA binding; GO:0010597,green leaf volatile biosynthetic process; GO:0045892,negative regulation of transcription, DNA-templated; GO:0001067,regulatory region nucleic acid binding; GO:0003674,molecular_function; GO:0003676,nucleic acid binding; GO:0003677,DNA binding; GO:0003690,double-stranded DNA binding; GO:000548…	PF00249.31:Myb-like DNA-binding domain	MYB	TF	MYB->MYB
MYB	Jman012G0041100	0.36	0.49	0.27	0.27	0.18	0.1	0.75	0.9	0.96	NA	NA	NA	NA	1.22128	0.00779334	0.0136429	up	2.34703	6.26807e-05	0.000283061	up	Chr12	3805324	3807437	-	gene-Jman012G0041100	--	K08869 aarF domain-containing kinase | (RefSeq) predicted protein (A)	--	XP_018813691.1	DIV_ANTMA RecName: Full=Transcription factor DIVARICATA;	At5g04760	GO:0005634,nucleus; GO:0003677,DNA binding; GO:0048262,determination of dorsal/ventral asymmetry; GO:0009908,flower development; GO:0003674,molecular_function; GO:0003676,nucleic acid binding; GO:0005488,binding; GO:0097159,organic cyclic compound binding; GO:1901363,heterocyclic compound binding; GO:0003002,regionalization; GO:0007275,multicellular organism development; GO:0007389,pattern specif…	PF00249.31:Myb-like DNA-binding domain	MYB	TF	MYB->MYB
MYB	Jman012G0105900	2.49	2.48	2.62	3.64	2.69	2.55	1.16	0.8	0.99	0.142196	0.548643	0.621709	false	-1.3709	2.11377e-07	6.56943e-07	down	-1.48888	2.42957e-07	1.66347e-06	down	Chr12	9791666	9793648	+	gene-Jman012G0105900	--	K09422 transcription factor MYB, plant | (RefSeq) transcription factor MYB48-like isoform X1 (A)	--	XP_018806931.1	MYB48_ARATH RecName: Full=Transcription factor MYB48; AltName: Full=Myb-related protein 48; Short=AtMYB48;	At3g46130	GO:0005829,cytosol; GO:0005634,nucleus; GO:0003700,DNA-binding transcription factor activity; GO:0043565,sequence-specific DNA binding; GO:0000976,transcription regulatory region sequence-specific DNA binding; GO:0006355,regulation of transcription, DNA-templated; GO:0140110,transcription regulator activity; GO:0003674,molecular_function; GO:0003676,nucleic acid binding; GO:0003677,DNA binding; G…	PF00249.31:Myb-like DNA-binding domain	MYB	TF	MYB->MYB
MYB	Jman013G0111300	1.37	1.27	1.36	3.76	3.73	4.37	0.97	1.14	0.69	1.48216	7.34214e-10	3.12013e-09	up	-0.534194	0.0936387	0.131671	false	-1.9933	4.24557e-14	6.25725e-13	down	Chr13	18115698	18118040	-	gene-Jman013G0111300	--	K09422 transcription factor MYB, plant | (RefSeq) transcription factor MYB111-like (A)	--	XP_018857134.1	MY111_ARATH RecName: Full=Transcription factor MYB111 {ECO:0000303|PubMed:11597504}; AltName: Full=Myb-related protein 111 {ECO:0000303|PubMed:11597504}; Short=AtMYB111 {ECO:0000303|PubMed:11597504}; AltName: Full=Protein PRODUCTION OF FLAVONOL GLYCOSIDES 3 {ECO:0000303|PubMed:17419845};	At2g47460	GO:0005634,nucleus; GO:0003677,DNA binding; GO:0003700,DNA-binding transcription factor activity; GO:0051555,flavonol biosynthetic process; GO:1900386,positive regulation of flavonol biosynthetic process; GO:0009416,response to light stimulus; GO:0010224,response to UV-B; GO:0003674,molecular_function; GO:0003676,nucleic acid binding; GO:0005488,binding; GO:0097159,organic cyclic compound binding…	PF00249.31:Myb-like DNA-binding domain	MYB	TF	MYB->MYB
MYB	Jman013G0178300	0.29	0.21	0.16	2.1	2.3	2.38	1.23	0.98	1.3	3.28836	3.26032e-12	1.67076e-11	up	2.41708	1.82844e-06	5.16296e-06	up	-0.845615	0.00572688	0.0162845	false	Chr13	24779351	24780589	+	gene-Jman013G0178300	--	K09422 transcription factor MYB, plant | (RefSeq) myb-related protein Zm38-like (A)	--	XP_018857731.1	MYB1_CROXC RecName: Full=Transcription factor MYB1 {ECO:0000305}; AltName: Full=Myb-related protein 1 {ECO:0000303|PubMed:31004005}; Short=CcMYB1 {ECO:0000303|PubMed:31004005};	At4g38620	GO:0005634,nucleus; GO:0003677,DNA binding; GO:0003674,molecular_function; GO:0003676,nucleic acid binding; GO:0005488,binding; GO:0097159,organic cyclic compound binding; GO:1901363,heterocyclic compound binding; GO:0005622,intracellular; GO:0005575,cellular_component; GO:0005623,cell; GO:0043231,intracellular membrane-bounded organelle; GO:0043226,organelle; GO:0043227,membrane-bounded organell…	PF00249.31:Myb-like DNA-binding domain	MYB	TF	MYB->MYB
MYB	Jman013G0185000	1.43	1.52	1.77	5.78	5.52	5.97	4.13	4.18	4.1	1.783	9.27641e-42	1.83233e-40	up	1.38217	4.76246e-27	4.65624e-26	up	-0.376084	0.00027166	0.00108287	false	Chr13	25453771	25461410	-	gene-Jman013G0185000	--	K09420 transcriptional activator Myb | (RefSeq) transcription factor MYB3R-1-like isoform X1 (A)	--	XP_018811757.1	MB3R4_ARATH RecName: Full=Transcription factor MYB3R-4 {ECO:0000303|PubMed:11597504}; AltName: Full=Myb-related protein 3R-4 {ECO:0000303|PubMed:11597504}; AltName: Full=Protein ENHANCED DEFECTIVE CYTOKINESIS {ECO:0000303|PubMed:25806785};	At5g11510	GO:0005634,nucleus; GO:0001228,DNA-binding transcription activator activity, RNA polymerase II-specific; GO:0003700,DNA-binding transcription factor activity; GO:0000981,DNA-binding transcription factor activity, RNA polymerase II-specific; GO:0000978,RNA polymerase II proximal promoter sequence-specific DNA binding; GO:0043565,sequence-specific DNA binding; GO:0000976,transcription regulatory re…	PF00249.31:Myb-like DNA-binding domain	MYB	TF	MYB->MYB
MYB	Jman014G0097500	0.58	0.5	0.73	4.54	3.78	3.66	4.64	3.75	4.17	2.63164	4.12462e-09	1.6452e-08	up	2.77324	1.09233e-11	4.86928e-11	up	0.167808	0.548326	0.672444	false	Chr14	8835614	8836495	-	gene-Jman014G0097500	--	K09422 transcription factor MYB, plant | (RefSeq) transcription factor MYB114-like (A)	--	XP_018825024.1	MYB3_CROXC RecName: Full=Transcription factor MYB3 {ECO:0000305}; AltName: Full=Myb-related protein 3 {ECO:0000303|PubMed:31004005}; Short=CcMYB3 {ECO:0000303|PubMed:31004005};	At5g40330	GO:0005634,nucleus; GO:0003677,DNA binding; GO:0003674,molecular_function; GO:0003676,nucleic acid binding; GO:0005488,binding; GO:0097159,organic cyclic compound binding; GO:1901363,heterocyclic compound binding; GO:0005622,intracellular; GO:0005575,cellular_component; GO:0005623,cell; GO:0043231,intracellular membrane-bounded organelle; GO:0043226,organelle; GO:0043227,membrane-bounded organell…	PF00249.31:Myb-like DNA-binding domain	MYB	TF	MYB->MYB
MYB	Jman015G0028200	3	3.37	3.44	1.8	1.99	2.01	1.41	1.4	1.42	-0.843904	2.14784e-05	5.80298e-05	false	-1.22406	1.54874e-10	6.33902e-10	down	-0.355598	0.130609	0.226137	false	Chr15	3704568	3709727	-	gene-Jman015G0028200	--	K09422 transcription factor MYB, plant | (RefSeq) transcription factor GAMYB-like (A)	--	XP_018833735.1	GAM1_ORYSI RecName: Full=Transcription factor GAMYB; AltName: Full=OsGAMyb;	At3g11440	GO:0005634,nucleus; GO:0003677,DNA binding; GO:0048653,anther development; GO:0030154,cell differentiation; GO:0009555,pollen development; GO:0006355,regulation of transcription, DNA-templated; GO:0003674,molecular_function; GO:0003676,nucleic acid binding; GO:0005488,binding; GO:0097159,organic cyclic compound binding; GO:1901363,heterocyclic compound binding; GO:0000003,reproduction; GO:0003006…	PF00249.31:Myb-like DNA-binding domain	MYB	TF	MYB->MYB
MYB	Jman015G0137100	0.98	1.04	1.06	0.77	0.67	0.71	0.22	0.15	0.23	-0.604941	0.164566	0.222099	false	-2.36029	9.92793e-06	2.58231e-05	down	NA	NA	NA	NA	Chr15	19874021	19876367	-	gene-Jman015G0137100	--	K09422 transcription factor MYB, plant | (RefSeq) transcription factor DUO1-like (A)	--	XP_018819973.1	DUO1_ARATH RecName: Full=Transcription factor DUO1 {ECO:0000303|PubMed:15694308}; AltName: Full=Myb-related protein 125 {ECO:0000303|PubMed:19300502}; Short=AtMYB125 {ECO:0000303|PubMed:19300502}; AltName: Full=Protein DUO POLLEN 1 {ECO:0000303|PubMed:15694308};	At3g60460	GO:0048555,generative cell nucleus; GO:0005634,nucleus; GO:0003700,DNA-binding transcription factor activity; GO:0043565,sequence-specific DNA binding; GO:0044839,cell cycle G2/M phase transition; GO:0055047,generative cell mitosis; GO:0048235,pollen sperm cell differentiation; GO:0045893,positive regulation of transcription, DNA-templated; GO:0140110,transcription regulator activity; GO:0003674,…	PF00249.31:Myb-like DNA-binding domain	MYB	TF	MYB->MYB
MYB	Jman002G0022300	1.16	0.79	0.88	0.17	0.15	0.35	0.7	0.67	0.68	-2.14178	3.69504e-05	9.67984e-05	down	-0.469869	0.183571	0.239261	false	NA	NA	NA	NA	Chr2	2221813	2224024	-	gene-Jman002G0022300	--	K09422 transcription factor MYB, plant | (RefSeq) transcription factor MYB4-like (A)	--	XP_018827327.1	MYB15_ARATH RecName: Full=Transcription factor MYB15 {ECO:0000305}; AltName: Full=Myb-related protein 15 {ECO:0000305}; Short=AtMYB15 {ECO:0000312|EMBL:CAA74603.1}; AltName: Full=Myb-related protein Y19 {ECO:0000305}; Short=AtY19 {ECO:0000303|PubMed:8980549};	At3g23250	GO:0005634,nucleus; GO:0003677,DNA binding; GO:0003700,DNA-binding transcription factor activity; GO:0010200,response to chitin; GO:0009409,response to cold; GO:0009651,response to salt stress; GO:0009414,response to water deprivation; GO:0003674,molecular_function; GO:0003676,nucleic acid binding; GO:0005488,binding; GO:0097159,organic cyclic compound binding; GO:1901363,heterocyclic compound bi…	PF00249.31:Myb-like DNA-binding domain	MYB	TF	MYB->MYB
MYB	Jman002G0034800	7.54	7	4.99	19.62	19.89	15.14	13.95	21.02	15.46	1.40387	1.38674e-19	1.10881e-18	up	1.3617	7.69007e-08	2.49363e-07	up	-0.0155728	0.914653	0.948027	false	Chr2	3587337	3589034	+	gene-Jman002G0034800	--	K09422 transcription factor MYB, plant | (RefSeq) myb-related protein 308-like (A)	--	XP_018820683.1	MYB30_ANTMA RecName: Full=Myb-related protein 330;	At2g16720	GO:0005634,nucleus; GO:0003677,DNA binding; GO:0003674,molecular_function; GO:0003676,nucleic acid binding; GO:0005488,binding; GO:0097159,organic cyclic compound binding; GO:1901363,heterocyclic compound binding; GO:0005622,intracellular; GO:0005575,cellular_component; GO:0005623,cell; GO:0043231,intracellular membrane-bounded organelle; GO:0043226,organelle; GO:0043227,membrane-bounded organell…	PF00249.31:Myb-like DNA-binding domain	MYB	TF	MYB->MYB
MYB	Jman002G0060000	2.14	1.89	2.3	5.75	5.54	6.61	5.39	4.71	5.32	1.4121	3.28025e-26	3.583e-25	up	1.27226	7.83942e-25	6.99743e-24	up	-0.114784	0.299017	0.430333	false	Chr2	6426171	6438734	+	gene-Jman002G0060000	--	K09420 transcriptional activator Myb | (RefSeq) transcription factor MYB3R-1-like isoform X1 (A)	--	XP_018805613.1	MB3R4_ARATH RecName: Full=Transcription factor MYB3R-4 {ECO:0000303|PubMed:11597504}; AltName: Full=Myb-related protein 3R-4 {ECO:0000303|PubMed:11597504}; AltName: Full=Protein ENHANCED DEFECTIVE CYTOKINESIS {ECO:0000303|PubMed:25806785};	At5g11510	GO:0005634,nucleus; GO:0001228,DNA-binding transcription activator activity, RNA polymerase II-specific; GO:0003700,DNA-binding transcription factor activity; GO:0000981,DNA-binding transcription factor activity, RNA polymerase II-specific; GO:0000978,RNA polymerase II proximal promoter sequence-specific DNA binding; GO:0043565,sequence-specific DNA binding; GO:0000976,transcription regulatory re…	PF00249.31:Myb-like DNA-binding domain	MYB	TF	MYB->MYB
MYB	Jman002G0088700	0.19	0.15	0.03	0.82	1.09	0.98	1.03	0.81	0.99	2.92137	6.97107e-06	2.00426e-05	up	2.97216	7.77784e-07	2.28151e-06	up	0.0718813	0.84933	0.906099	false	Chr2	10044473	10045878	+	gene-Jman002G0088700	--	K09422 transcription factor MYB, plant | (RefSeq) transcription factor MYB1-like (A)	--	XP_018844495.1	MYB2_CROXC RecName: Full=Transcription factor MYB1 {ECO:0000305}; AltName: Full=Myb-related protein 1 {ECO:0000303|PubMed:31004005}; Short=CcMYB2 {ECO:0000303|PubMed:31004005};	At1g22640	GO:0005634,nucleus; GO:0003677,DNA binding; GO:0009813,flavonoid biosynthetic process; GO:0003674,molecular_function; GO:0003676,nucleic acid binding; GO:0005488,binding; GO:0097159,organic cyclic compound binding; GO:1901363,heterocyclic compound binding; GO:0008152,metabolic process; GO:0008150,biological_process; GO:0009058,biosynthetic process; GO:0009812,flavonoid metabolic process; GO:00717…	PF00249.31:Myb-like DNA-binding domain	MYB	TF	MYB->MYB
MYB	Jman002G0164500	1.42	0.68	1.15	2	2.12	1.93	5.95	6.57	6.26	0.800147	0.0141739	0.0244919	false	2.50549	8.67942e-30	9.47047e-29	up	1.73786	3.28454e-19	7.35925e-18	up	Chr2	24400139	24401609	-	gene-Jman002G0164500	--	K09422 transcription factor MYB, plant | (RefSeq) transcription factor MYB4-like (A)	--	XP_018821927.1	MYB4_ORYSJ RecName: Full=Transcription factor MYB4 {ECO:0000305}; AltName: Full=Myb-related protein 4 {ECO:0000305}; Short=OsMyb4 {ECO:0000303|PubMed:14675437}; AltName: Full=Transcription factor RLTR1 {ECO:0000312|EMBL:AAP92750.1};	At2g31180	GO:0005634,nucleus; GO:0003677,DNA binding; GO:0045893,positive regulation of transcription, DNA-templated; GO:0009409,response to cold; GO:0003674,molecular_function; GO:0003676,nucleic acid binding; GO:0005488,binding; GO:0097159,organic cyclic compound binding; GO:1901363,heterocyclic compound binding; GO:0008152,metabolic process; GO:0006139,nucleobase-containing compound metabolic process; G…	PF00249.31:Myb-like DNA-binding domain	MYB	TF	MYB->MYB
MYB	Jman016G0002300	12.93	12.5	13.58	9.15	8.77	8.77	6.93	5.97	6.28	-0.633334	8.55334e-12	4.2441e-11	false	-1.03448	3.6416e-29	3.87827e-28	down	-0.376541	0.00044163	0.00167648	false	Chr16	287724	293148	+	gene-Jman016G0002300	--	K00784 ribonuclease Z [EC:3.1.26.11] | (RefSeq) tRNase Z TRZ1 isoform X1 (A)	ko03013: RNA transport	XP_018836186.1	SRM1_ARATH RecName: Full=Transcription factor SRM1 {ECO:0000305}; AltName: Full=Myb-related protein SRM1 {ECO:0000305}; AltName: Full=Protein SALT-RELATED MYB 1 {ECO:0000303|PubMed:26243618};	At5g08520	GO:0005634,nucleus; GO:0003700,DNA-binding transcription factor activity; GO:0000976,transcription regulatory region sequence-specific DNA binding; GO:0009738,abscisic acid-activated signaling pathway; GO:1901001,negative regulation of response to salt stress; GO:0010116,positive regulation of abscisic acid biosynthetic process; GO:1905615,positive regulation of developmental vegetative growth; G…	PF00249.31:Myb-like DNA-binding domain	MYB	TF	MYB->MYB
MYB	Jman016G0041800	28.62	29.51	24.69	16.88	15.04	8.97	18.31	24.25	19.43	-1.10038	0.000131172	0.00031809	down	-0.425697	3.95605e-05	9.61561e-05	false	0.698175	0.0232016	0.0539113	false	Chr16	4334335	4335796	-	gene-Jman016G0041800	--	K09422 transcription factor MYB, plant | (RefSeq) transcription factor MYB44-like (A)	--	XP_018819887.1	MYB73_ARATH RecName: Full=Transcription factor MYB73 {ECO:0000303|PubMed:11597504}; AltName: Full=Myb-related protein 73 {ECO:0000303|PubMed:11597504}; Short=AtMYB73 {ECO:0000303|PubMed:11597504};	At4g37260	GO:0005634,nucleus; GO:0003700,DNA-binding transcription factor activity; GO:0000981,DNA-binding transcription factor activity, RNA polymerase II-specific; GO:0000978,RNA polymerase II proximal promoter sequence-specific DNA binding; GO:0000976,transcription regulatory region sequence-specific DNA binding; GO:0019760,glucosinolate metabolic process; GO:1901001,negative regulation of response to s…	PF00249.31:Myb-like DNA-binding domain	MYB	TF	MYB->MYB
MYB	Jman016G0102500	6.05	5.95	5.66	3.32	2.27	3.64	3.3	3.64	3.52	-1.01617	0.00012263	0.000298556	down	-0.760941	0.000616636	0.00128469	false	0.280694	0.340557	0.47523	false	Chr16	15129292	15130434	+	gene-Jman016G0102500	--	K09422 transcription factor MYB, plant | (RefSeq) transcription repressor MYB6-like (A)	--	XP_018829649.1	MYB4_ARATH RecName: Full=Transcription repressor MYB4; AltName: Full=Myb-related protein 4; Short=AtMYB4;	At4g38620	GO:0005634,nucleus; GO:0003677,DNA binding; GO:0003700,DNA-binding transcription factor activity; GO:0000976,transcription regulatory region sequence-specific DNA binding; GO:1903086,negative regulation of sinapate ester biosynthetic process; GO:0045892,negative regulation of transcription, DNA-templated; GO:2000762,regulation of phenylpropanoid metabolic process; GO:0010224,response to UV-B; GO:…	PF00249.31:Myb-like DNA-binding domain	MYB	TF	MYB->MYB
MYB	Jman016G0102700	10.47	9.1	9.45	25.1	24.04	25.75	54.53	52.87	51.74	1.28118	1.78834e-22	1.66198e-21	up	2.4443	1.2593e-124	9.60928e-123	up	1.18795	8.77739e-39	6.16781e-37	up	Chr16	15141838	15143078	+	gene-Jman016G0102700	--	K09422 transcription factor MYB, plant | (RefSeq) myb-related protein 308-like (A)	--	XP_018807566.1	MYB08_ANTMA RecName: Full=Myb-related protein 308;	At1g22640	GO:0005634,nucleus; GO:0003677,DNA binding; GO:0003674,molecular_function; GO:0003676,nucleic acid binding; GO:0005488,binding; GO:0097159,organic cyclic compound binding; GO:1901363,heterocyclic compound binding; GO:0005622,intracellular; GO:0005575,cellular_component; GO:0005623,cell; GO:0043231,intracellular membrane-bounded organelle; GO:0043226,organelle; GO:0043227,membrane-bounded organell…	PF00249.31:Myb-like DNA-binding domain	MYB	TF	MYB->MYB
MYB	Jman002G0296200	8.92	9.77	8.18	18.5	19.44	14.28	16.75	19.8	17.55	0.876543	4.42409e-10	1.91233e-09	false	1.0047	1.01995e-18	6.94566e-18	up	0.151558	0.234024	0.357927	false	Chr2	38907069	38908208	+	gene-Jman002G0296200	--	K09422 transcription factor MYB, plant | (RefSeq) protein rough sheath 2 homolog (A)	--	XP_018815417.1	RS2_MAIZE RecName: Full=Protein rough sheath 2; AltName: Full=Protein PHANTASTICA; AltName: Full=ZmPHAN;	At2g37630	GO:0005634,nucleus; GO:0003677,DNA binding; GO:0010338,leaf formation; GO:0006351,transcription, DNA-templated; GO:0003674,molecular_function; GO:0003676,nucleic acid binding; GO:0005488,binding; GO:0097159,organic cyclic compound binding; GO:1901363,heterocyclic compound binding; GO:0007275,multicellular organism development; GO:0009653,anatomical structure morphogenesis; GO:0008150,biological_p…	PF00249.31:Myb-like DNA-binding domain	MYB	TF	MYB->MYB
MYB	Jman002G0328700	0.93	0.69	1.05	2.83	3.26	2.99	2.42	2.58	2.6	1.66919	1.56401e-07	5.37845e-07	up	1.48942	7.09436e-07	2.09103e-06	up	-0.153604	0.523717	0.651118	false	Chr2	41319623	41320936	+	gene-Jman002G0328700	--	K09422 transcription factor MYB, plant | (RefSeq) myb-related protein 306-like (A)	--	XP_018817045.1	MYB06_ANTMA RecName: Full=Myb-related protein 306;	At5g62470	GO:0005634,nucleus; GO:0003677,DNA binding; GO:0003674,molecular_function; GO:0003676,nucleic acid binding; GO:0005488,binding; GO:0097159,organic cyclic compound binding; GO:1901363,heterocyclic compound binding; GO:0005622,intracellular; GO:0005575,cellular_component; GO:0005623,cell; GO:0043231,intracellular membrane-bounded organelle; GO:0043226,organelle; GO:0043227,membrane-bounded organell…	PF00249.31:Myb-like DNA-binding domain	MYB	TF	MYB->MYB
MYB	Jman002G0335700	13.27	13.12	12.13	6.5	5.86	6.01	8.39	8.58	8.62	-1.15191	6.84857e-17	4.75499e-16	down	-0.597599	2.19139e-07	6.79948e-07	false	0.578534	8.34476e-05	0.000368628	false	Chr2	41974592	41976068	+	gene-Jman002G0335700	--	K09422 transcription factor MYB, plant | (RefSeq) transcription repressor MYB6-like (A)	--	XP_018841121.1	MYB3_ARATH RecName: Full=Transcription factor MYB3; AltName: Full=Myb-related protein 3; Short=AtMYB3;	At1g22640	GO:0005634,nucleus; GO:0003700,DNA-binding transcription factor activity; GO:0000976,transcription regulatory region sequence-specific DNA binding; GO:0009800,cinnamic acid biosynthetic process; GO:0009892,negative regulation of metabolic process; GO:0009611,response to wounding; GO:0140110,transcription regulator activity; GO:0003674,molecular_function; GO:0001067,regulatory region nucleic acid …	PF00249.31:Myb-like DNA-binding domain	MYB	TF	MYB->MYB
MYB	Jman003G0289600	20.07	19.38	21.19	32.53	31.97	31.93	44.68	42.82	43.86	0.583066	4.52282e-09	1.79582e-08	false	1.10447	1.48383e-38	2.22261e-37	up	0.546398	8.87929e-11	9.54681e-10	false	Chr3	37160902	37162787	+	gene-Jman003G0289600	--	K09422 transcription factor MYB, plant | (RefSeq) transcription factor MYB8-like (A)	--	XP_018843704.1	MYB4_ARATH RecName: Full=Transcription repressor MYB4; AltName: Full=Myb-related protein 4; Short=AtMYB4;	At4g38620	GO:0005634,nucleus; GO:0003677,DNA binding; GO:0003700,DNA-binding transcription factor activity; GO:0000976,transcription regulatory region sequence-specific DNA binding; GO:1903086,negative regulation of sinapate ester biosynthetic process; GO:0045892,negative regulation of transcription, DNA-templated; GO:2000762,regulation of phenylpropanoid metabolic process; GO:0010224,response to UV-B; GO:…	PF00249.31:Myb-like DNA-binding domain	MYB	TF	MYB->MYB
MYB	Jman004G0029300	0.16	0.25	0.29	2.48	2.2	1.81	2.64	2.57	2.9	3.11957	5.19743e-08	1.86808e-07	up	3.51558	5.06978e-12	2.30716e-11	up	0.422553	0.174111	0.284405	false	Chr4	3402578	3403456	-	gene-Jman004G0029300	--	K09422 transcription factor MYB, plant | (RefSeq) transcription factor WER-like isoform X1 (A)	--	XP_018821247.1	WER_ARATH RecName: Full=Transcription factor WER; AltName: Full=Myb-related protein 66; Short=AtMYB66; AltName: Full=Protein WEREWOLF;	At5g14750	GO:0005634,nucleus; GO:0003677,DNA binding; GO:0003700,DNA-binding transcription factor activity; GO:0000976,transcription regulatory region sequence-specific DNA binding; GO:0030154,cell differentiation; GO:0045165,cell fate commitment; GO:0045893,positive regulation of transcription, DNA-templated; GO:0048765,root hair cell differentiation; GO:0003674,molecular_function; GO:0003676,nucleic acid…	PF00249.31:Myb-like DNA-binding domain	MYB	TF	MYB->MYB
MYB	Jman004G0247500	1.12	1.09	0.8	0.61	0.54	0.38	0.65	0.41	0.5	-1.05254	0.0250128	0.041241	down	-0.952533	0.0238033	0.0380685	false	NA	NA	NA	NA	Chr4	36673775	36676597	-	gene-Jman004G0247500	--	K09422 transcription factor MYB, plant | (RefSeq) protein ODORANT1 (A)	--	XP_018811701.1	MYB97_ARATH RecName: Full=Transcription factor MYB97 {ECO:0000303|PubMed:11597504}; AltName: Full=Myb-related protein 97 {ECO:0000303|PubMed:11597504}; Short=AtMYB97 {ECO:0000303|PubMed:11597504};	At4g26930	GO:0005634,nucleus; GO:0090406,pollen tube; GO:0003677,DNA binding; GO:0003700,DNA-binding transcription factor activity; GO:0048235,pollen sperm cell differentiation; GO:0045893,positive regulation of transcription, DNA-templated; GO:0010468,regulation of gene expression; GO:0080092,regulation of pollen tube growth; GO:0006355,regulation of transcription, DNA-templated; GO:0003674,molecular_func…	PF00249.31:Myb-like DNA-binding domain	MYB	TF	MYB->MYB
MYB	Jman005G0180600	7.72	8.23	8.62	15.06	13.67	16.25	17.38	16.83	16.45	0.787375	8.0753e-14	4.64642e-13	false	1.03465	9.91313e-31	1.11827e-29	up	0.272076	0.00279728	0.0086901	false	Chr5	27322382	27324482	+	gene-Jman005G0180600	--	K09422 transcription factor MYB, plant | (RefSeq) transcription factor MYB61-like (A)	--	XP_018843144.1	MYB61_ARATH RecName: Full=Transcription factor MYB61 {ECO:0000305}; AltName: Full=Myb-related protein 61 {ECO:0000305}; Short=AtMYB61 {ECO:0000303|PubMed:16005292};	At4g01680	GO:0005634,nucleus; GO:0003700,DNA-binding transcription factor activity; GO:0000976,transcription regulatory region sequence-specific DNA binding; GO:0010087,phloem or xylem histogenesis; GO:0010119,regulation of stomatal movement; GO:0048364,root development; GO:0010214,seed coat development; GO:0010089,xylem development; GO:0140110,transcription regulator activity; GO:0003674,molecular_functio…	PF00249.31:Myb-like DNA-binding domain	MYB	TF	MYB->MYB
MYB	Jman006G0013100	1.87	1.77	2.22	2.16	2.59	2.68	4.93	5.35	5.32	0.252674	0.342597	0.418845	false	1.39732	1.83564e-12	8.60237e-12	up	1.17164	7.73742e-09	6.447e-08	up	Chr6	1033388	1034811	-	gene-Jman006G0013100	--	K09422 transcription factor MYB, plant | (RefSeq) transcription repressor MYB6-like (A)	--	XP_018850674.1	MYB30_ANTMA RecName: Full=Myb-related protein 330;	At1g22640	GO:0005634,nucleus; GO:0003677,DNA binding; GO:0003674,molecular_function; GO:0003676,nucleic acid binding; GO:0005488,binding; GO:0097159,organic cyclic compound binding; GO:1901363,heterocyclic compound binding; GO:0005622,intracellular; GO:0005575,cellular_component; GO:0005623,cell; GO:0043231,intracellular membrane-bounded organelle; GO:0043226,organelle; GO:0043227,membrane-bounded organell…	PF00249.31:Myb-like DNA-binding domain	MYB	TF	MYB->MYB
MYB	Jman006G0014800	16.65	15.85	17.53	48.56	44.4	48.41	40.08	40.38	38.17	1.41233	5.52116e-75	2.78217e-73	up	1.23526	1.4296e-66	4.33722e-65	up	-0.152179	0.0279728	0.063218	false	Chr6	1187999	1190881	-	gene-Jman006G0014800	--	K09422 transcription factor MYB, plant | (RefSeq) transcription factor MYB106-like (A)	--	XP_018813959.1	MYB16_ARATH RecName: Full=Transcription factor MYB16 {ECO:0000305}; AltName: Full=Myb-related protein 16 {ECO:0000303|PubMed:11597504}; Short=AtMYB16 {ECO:0000303|PubMed:11597504}; AltName: Full=Protein MIXTA homolog {ECO:0000303|PubMed:17376813}; Short=AtMIXTA {ECO:0000303|PubMed:17376813};	At5g15310	GO:0005634,nucleus; GO:0003677,DNA binding; GO:0003700,DNA-binding transcription factor activity; GO:0000902,cell morphogenesis; GO:0035017,cuticle pattern formation; GO:1901957,regulation of cutin biosynthetic process; GO:0003674,molecular_function; GO:0003676,nucleic acid binding; GO:0005488,binding; GO:0097159,organic cyclic compound binding; GO:1901363,heterocyclic compound binding; GO:014011…	PF00249.31:Myb-like DNA-binding domain	MYB	TF	MYB->MYB
MYB	Jman006G0015800	0.11	0.38	0.35	0.68	0.62	0.88	0.82	0.76	0.86	NA	NA	NA	NA	1.52109	0.00133131	0.00264015	up	0.261797	0.503854	0.633574	false	Chr6	1335857	1337636	-	gene-Jman006G0015800	--	K09422 transcription factor MYB, plant | (RefSeq) myb-related protein 306-like (A)	--	XP_018812236.1	MYB06_ANTMA RecName: Full=Myb-related protein 306;	At3g28910	GO:0005634,nucleus; GO:0003677,DNA binding; GO:0003674,molecular_function; GO:0003676,nucleic acid binding; GO:0005488,binding; GO:0097159,organic cyclic compound binding; GO:1901363,heterocyclic compound binding; GO:0005622,intracellular; GO:0005575,cellular_component; GO:0005623,cell; GO:0043231,intracellular membrane-bounded organelle; GO:0043226,organelle; GO:0043227,membrane-bounded organell…	PF00249.31:Myb-like DNA-binding domain	MYB	TF	MYB->MYB
MYB	Jman006G0046200	1.15	0.82	1.15	0.08	0	0.12	0.98	0.62	0.84	-4.02504	1.14825e-06	3.61887e-06	down	-0.375791	0.347157	0.417358	false	NA	NA	NA	NA	Chr6	3612891	3617319	-	gene-Jman006G0046200	--	K09422 transcription factor MYB, plant | (RefSeq) MYBA6; R2R3 MYB transcription factor (A)	--	XP_018843189.1	MY114_ARATH RecName: Full=Transcription factor MYB114; AltName: Full=Myb-related protein 114; Short=AtMYB114;	At1g66380	GO:0005634,nucleus; GO:0003677,DNA binding; GO:0003700,DNA-binding transcription factor activity; GO:0007275,multicellular organism development; GO:0031540,regulation of anthocyanin biosynthetic process; GO:0003674,molecular_function; GO:0003676,nucleic acid binding; GO:0005488,binding; GO:0097159,organic cyclic compound binding; GO:1901363,heterocyclic compound binding; GO:0140110,transcription …	PF00249.31:Myb-like DNA-binding domain	MYB	TF	MYB->MYB
MYB	Jman006G0178900	0.35	0.5	0.59	1.34	1.06	1.3	2.27	1.92	1.74	1.26837	0.0109946	0.0195111	up	2.01982	5.78829e-07	1.72537e-06	up	0.776741	0.0249055	0.0572377	false	Chr6	24711644	24712705	-	gene-Jman006G0178900	--	K09422 transcription factor MYB, plant | (RefSeq) myb-related protein 330-like (A)	--	XP_018844412.1	MY123_ACTCC RecName: Full=Transcription factor MYB123 {ECO:0000305}; AltName: Full=Myb-related protein 123 {ECO:0000305}; Short=AcMYB123 {ECO:0000303|PubMed:30912865};	At5g35550	GO:0005634,nucleus; GO:0003677,DNA binding; GO:0031542,positive regulation of anthocyanin biosynthetic process; GO:0045893,positive regulation of transcription, DNA-templated; GO:0003674,molecular_function; GO:0003676,nucleic acid binding; GO:0005488,binding; GO:0097159,organic cyclic compound binding; GO:1901363,heterocyclic compound binding; GO:0008152,metabolic process; GO:0008150,biological_p…	PF00249.31:Myb-like DNA-binding domain	MYB	TF	MYB->MYB
MYB	Jman006G0229500	1.87	2.08	1.78	5.56	4.7	5.87	6.1	6.23	5.8	1.41354	1.95145e-11	9.43115e-11	up	1.65842	9.47997e-20	6.83565e-19	up	0.268059	0.0934233	0.172191	false	Chr6	32920313	32921951	-	gene-Jman006G0229500	--	K09422 transcription factor MYB, plant | (RefSeq) myb-related protein 308-like (A)	--	XP_018857894.1	MYB30_ANTMA RecName: Full=Myb-related protein 330;	At2g16720	GO:0005634,nucleus; GO:0003677,DNA binding; GO:0003674,molecular_function; GO:0003676,nucleic acid binding; GO:0005488,binding; GO:0097159,organic cyclic compound binding; GO:1901363,heterocyclic compound binding; GO:0005622,intracellular; GO:0005575,cellular_component; GO:0005623,cell; GO:0043231,intracellular membrane-bounded organelle; GO:0043226,organelle; GO:0043227,membrane-bounded organell…	PF00249.31:Myb-like DNA-binding domain	MYB	TF	MYB->MYB
MYB	Jman007G0054800	96.32	99.39	76.66	52.48	50.83	34.11	61.27	77.42	61.36	-1.06965	1.87172e-06	5.75501e-06	down	-0.45326	0.00653176	0.0115811	false	0.640521	0.00543149	0.0155488	false	Chr7	7100487	7102131	-	gene-Jman007G0054800	--	K09422 transcription factor MYB, plant | (RefSeq) transcription factor MYB44-like (A)	--	XP_018805688.1	MYB73_ARATH RecName: Full=Transcription factor MYB73 {ECO:0000303|PubMed:11597504}; AltName: Full=Myb-related protein 73 {ECO:0000303|PubMed:11597504}; Short=AtMYB73 {ECO:0000303|PubMed:11597504};	At4g37260	GO:0005634,nucleus; GO:0003700,DNA-binding transcription factor activity; GO:0000981,DNA-binding transcription factor activity, RNA polymerase II-specific; GO:0000978,RNA polymerase II proximal promoter sequence-specific DNA binding; GO:0000976,transcription regulatory region sequence-specific DNA binding; GO:0019760,glucosinolate metabolic process; GO:1901001,negative regulation of response to s…	PF00249.31:Myb-like DNA-binding domain	MYB	TF	MYB->MYB
MYB	Jman007G0069200	1.26	0.97	0.81	0.75	2.55	1.09	2.68	3.42	2.22	NA	NA	NA	NA	1.44999	3.24944e-05	7.98808e-05	up	1.02983	0.0110166	0.0285994	up	Chr7	9136129	9136830	+	gene-Jman007G0069200	--	K09422 transcription factor MYB, plant | (GenBank) myb transcription factor (A)	--	XP_018846633.1	MYB44_ARATH RecName: Full=Transcription factor MYB44 {ECO:0000303|PubMed:11597504}; AltName: Full=Myb-related protein 44 {ECO:0000303|PubMed:11597504}; Short=AtMYB44 {ECO:0000303|PubMed:11597504}; AltName: Full=Myb-related protein R1 {ECO:0000303|PubMed:9678577}; Short=AtMYBR1 {ECO:0000303|PubMed:9678577};	At5g67300	GO:0005634,nucleus; GO:0003700,DNA-binding transcription factor activity; GO:0000981,DNA-binding transcription factor activity, RNA polymerase II-specific; GO:0042802,identical protein binding; GO:0000978,RNA polymerase II proximal promoter sequence-specific DNA binding; GO:0043565,sequence-specific DNA binding; GO:0000976,transcription regulatory region sequence-specific DNA binding; GO:0009738,…	PF00249.31:Myb-like DNA-binding domain	MYB	TF	MYB->MYB
MYB	Jman007G0169100	2.32	2.97	2.41	16.56	17.8	15.99	11.65	9.74	10.91	2.63121	4.31099e-56	1.38465e-54	up	2.0667	5.37472e-34	6.81249e-33	up	-0.53991	1.26795e-05	6.56e-05	false	Chr7	28338120	28340997	+	gene-Jman007G0169100	--	K09422 transcription factor MYB, plant | (RefSeq) transcription repressor MYB6-like (A)	--	XP_018813000.1	MYB3_ARATH RecName: Full=Transcription factor MYB3; AltName: Full=Myb-related protein 3; Short=AtMYB3;	At1g22640	GO:0005634,nucleus; GO:0003700,DNA-binding transcription factor activity; GO:0000976,transcription regulatory region sequence-specific DNA binding; GO:0009800,cinnamic acid biosynthetic process; GO:0009892,negative regulation of metabolic process; GO:0009611,response to wounding; GO:0140110,transcription regulator activity; GO:0003674,molecular_function; GO:0001067,regulatory region nucleic acid …	PF00249.31:Myb-like DNA-binding domain	MYB	TF	MYB->MYB
bHLH	Jman008G0222200	0.8	0.66	0.66	3.49	3.34	3.29	3.68	3.47	3.25	2.1677	2.72979e-11	1.30537e-10	up	2.28128	1.64452e-14	8.82961e-14	up	0.138061	0.53152	0.657935	false	Chr8	29766385	29768175	+	gene-Jman008G0222200	--	K22484 transcriptional regulator CBF1 | (RefSeq) transcription factor bHLH106 (A)	--	XP_018810563.1	BH106_ARATH RecName: Full=Transcription factor bHLH106; AltName: Full=Basic helix-loop-helix protein 106; Short=AtbHLH106; Short=bHLH 106; AltName: Full=Transcription factor EN 56; AltName: Full=bHLH transcription factor bHLH106;	At2g41130	GO:0009941,chloroplast envelope; GO:0005634,nucleus; GO:0003677,DNA binding; GO:0003700,DNA-binding transcription factor activity; GO:0046983,protein dimerization activity; GO:0042538,hyperosmotic salinity response; GO:0006355,regulation of transcription, DNA-templated; GO:0003674,molecular_function; GO:0003676,nucleic acid binding; GO:0005488,binding; GO:0097159,organic cyclic compound binding; …	PF00010.26:Helix-loop-helix DNA-binding domain	bHLH	TF	bHLH
bHLH	Jman001G0286400	11.87	11	12.09	26.74	24.06	26.12	28.72	28.24	27.49	1.05118	1.29002e-25	1.3663e-24	up	1.26126	1.58051e-46	2.94322e-45	up	0.235094	0.00557624	0.015922	false	Chr1	37897013	37898726	-	gene-Jman001G0286400	--	K20558 transcription factor SPEECHLESS | (GenBank) transcription factor (A)	ko04016: MAPK signaling pathway - plant	XP_018822760.1	BH067_ARATH RecName: Full=Transcription factor bHLH67; AltName: Full=Basic helix-loop-helix protein 67; Short=AtbHLH67; Short=bHLH 67; AltName: Full=Transcription factor EN 11; AltName: Full=bHLH transcription factor bHLH067;	At3g61950	GO:0005634,nucleus; GO:0003700,DNA-binding transcription factor activity; GO:0000981,DNA-binding transcription factor activity, RNA polymerase II-specific; GO:0042803,protein homodimerization activity; GO:0000978,RNA polymerase II proximal promoter sequence-specific DNA binding; GO:0009631,cold acclimation; GO:0006357,regulation of transcription by RNA polymerase II; GO:0006355,regulation of tran…	PF00010.26:Helix-loop-helix DNA-binding domain	bHLH	TF	bHLH
bHLH	Jman001G0291500	3.59	4.06	3.05	2.97	3.46	3.06	9.75	11.48	10.48	-0.257103	0.145737	0.199488	false	1.56411	2.56919e-35	3.43513e-34	up	1.84381	1.27887e-43	1.12506e-41	up	Chr1	38844437	38846343	-	gene-Jman001G0291500	--	K13422 transcription factor MYC2 | (RefSeq) transcription factor MYC2 (A)	ko04016: MAPK signaling pathway - plant; ko04075: Plant hormone signal transduction	XP_018805267.1	MYC2_ARATH RecName: Full=Transcription factor MYC2; Short=AtMYC2; AltName: Full=Basic helix-loop-helix protein 6; Short=AtbHLH6; Short=bHLH 6; AltName: Full=Protein JASMONATE INSENSITIVE 1; AltName: Full=R-homologous Arabidopsis protein 1; Short=RAP-1; AltName: Full=Transcription factor EN 38; AltName: Full=Z-box binding factor 1 protein; AltName: Full=bHLH transcription factor bHLH006; AltName: …	At1g32640	GO:0005634,nucleus; GO:0003677,DNA binding; GO:0003700,DNA-binding transcription factor activity; GO:0019900,kinase binding; GO:0046983,protein dimerization activity; GO:0043565,sequence-specific DNA binding; GO:0000976,transcription regulatory region sequence-specific DNA binding; GO:0009738,abscisic acid-activated signaling pathway; GO:0106167,NA; GO:0009963,positive regulation of flavonoid bio…	PF14215.6:bHLH-MYC and R2R3-MYB transcription factors N-terminal	bHLH	TF	bHLH
bHLH	Jman010G0006100	0.85	1.02	0.77	1.99	1.81	1.65	2.18	1.86	2.17	0.965377	0.00537906	0.010122	false	1.22961	4.823e-05	0.000115923	up	0.287168	0.297894	0.428935	false	Chr10	524125	525785	-	gene-Jman010G0006100	--	K22484 transcriptional regulator CBF1 | (RefSeq) transcription factor bHLH106 (A)	--	XP_018846326.1	BH051_ARATH RecName: Full=Transcription factor bHLH51; AltName: Full=Basic helix-loop-helix protein 51; Short=AtbHLH51; Short=bHLH 51; AltName: Full=Transcription factor EN 57; AltName: Full=bHLH transcription factor bHLH051;	At2g40200	GO:0005634,nucleus; GO:0003677,DNA binding; GO:0003700,DNA-binding transcription factor activity; GO:0046983,protein dimerization activity; GO:0006355,regulation of transcription, DNA-templated; GO:0003674,molecular_function; GO:0003676,nucleic acid binding; GO:0005488,binding; GO:0097159,organic cyclic compound binding; GO:1901363,heterocyclic compound binding; GO:0140110,transcription regulator…	PF00010.26:Helix-loop-helix DNA-binding domain	bHLH	TF	bHLH
bHLH	Jman010G0139600	4.87	5.31	4.81	10.48	11.2	12.77	10.02	8.81	8.37	1.11708	3.1862e-19	2.50434e-18	up	0.85197	1.03929e-12	4.96173e-12	false	-0.24062	0.0369619	0.0797077	false	Chr10	13661046	13663165	+	gene-Jman010G0139600	--	K20558 transcription factor SPEECHLESS | (RefSeq) transcription factor SPEECHLESS-like (A)	ko04016: MAPK signaling pathway - plant	XP_018860291.1	FAMA_ARATH RecName: Full=Transcription factor FAMA; AltName: Full=Basic helix-loop-helix protein 97; Short=AtbHLH97; Short=bHLH 97; AltName: Full=Transcription factor EN 14; AltName: Full=bHLH transcription factor bHLH097;	At3g24140	GO:0005634,nucleus; GO:0003677,DNA binding; GO:0003700,DNA-binding transcription factor activity; GO:0046983,protein dimerization activity; GO:0010052,guard cell differentiation; GO:0010377,guard cell fate commitment; GO:0010444,guard mother cell differentiation; GO:0051782,negative regulation of cell division; GO:0061086,negative regulation of histone H3-K27 methylation; GO:0045597,positive regu…	PF00010.26:Helix-loop-helix DNA-binding domain	bHLH	TF	bHLH
bHLH	Jman010G0174500	7.67	8.09	8.34	26.47	24.57	26.47	20.05	18.96	19.71	1.60022	3.0437e-51	8.23614e-50	up	1.2756	3.6377e-36	5.00858e-35	up	-0.300047	0.000728574	0.00262067	false	Chr10	21569461	21572040	-	gene-Jman010G0174500	--	K20558 transcription factor SPEECHLESS | (RefSeq) transcription factor SPEECHLESS isoform X2 (A)	ko04016: MAPK signaling pathway - plant	XP_018808973.1	BH070_ARATH RecName: Full=Transcription factor bHLH70; AltName: Full=Basic helix-loop-helix protein 70; Short=AtbHLH70; Short=bHLH 70; AltName: Full=Transcription factor EN 13; AltName: Full=bHLH transcription factor bHLH070;	At2g46810	GO:0005634,nucleus; GO:0003700,DNA-binding transcription factor activity; GO:0000981,DNA-binding transcription factor activity, RNA polymerase II-specific; GO:0042803,protein homodimerization activity; GO:0000978,RNA polymerase II proximal promoter sequence-specific DNA binding; GO:0009631,cold acclimation; GO:0006357,regulation of transcription by RNA polymerase II; GO:0006355,regulation of tran…	PF00010.26:Helix-loop-helix DNA-binding domain	bHLH	TF	bHLH
bHLH	Jman011G0134600	2.66	3.23	2.42	6.38	6.05	6.55	5.34	4.49	4.99	1.11346	4.04279e-08	1.46726e-07	up	0.832852	2.27721e-05	5.69189e-05	false	-0.256765	0.134397	0.231495	false	Chr11	21117810	21121789	-	gene-Jman011G0134600	--	--	--	XP_018810846.1	BIM2_ARATH RecName: Full=Transcription factor BIM2; AltName: Full=BES1-interacting Myc-like protein 2; AltName: Full=Basic helix-loop-helix protein 102; Short=AtbHLH102; Short=bHLH 102; AltName: Full=Transcription factor EN 125; AltName: Full=bHLH transcription factor bHLH102;	At1g69010	GO:0005634,nucleus; GO:0003700,DNA-binding transcription factor activity; GO:0042802,identical protein binding; GO:0046983,protein dimerization activity; GO:0000976,transcription regulatory region sequence-specific DNA binding; GO:0006351,transcription, DNA-templated; GO:0140110,transcription regulator activity; GO:0003674,molecular_function; GO:0005515,protein binding; GO:0005488,binding; GO:000…	PF00010.26:Helix-loop-helix DNA-binding domain	bHLH	TF	bHLH
bHLH	Jman012G0031300	15.4	16	11.51	27.16	31.89	24.02	29.72	40.16	28.88	0.870359	2.91728e-13	1.61386e-12	false	1.19537	3.84674e-08	1.28223e-07	up	0.350255	0.096555	0.177149	false	Chr12	2947934	2952773	+	gene-Jman012G0031300	--	K12126 phytochrome-interacting factor 3 | (RefSeq) transcription factor PIF3-like (A)	ko04075: Plant hormone signal transduction; ko04712: Circadian rhythm - plant	XP_018853947.1	UNE10_ARATH RecName: Full=Transcription factor UNE10; AltName: Full=Basic helix-loop-helix protein 16; Short=AtbHLH16; Short=bHLH 16; AltName: Full=Protein UNFERTILIZED EMBRYO SAC 10; AltName: Full=Transcription factor EN 108; AltName: Full=bHLH transcription factor bHLH016;	At4g00050	GO:0005634,nucleus; GO:0009506,plasmodesma; GO:0003677,DNA binding; GO:0003700,DNA-binding transcription factor activity; GO:0046983,protein dimerization activity; GO:0009704,de-etiolation; GO:0009567,double fertilization forming a zygote and endosperm; GO:0009959,negative gravitropism; GO:0010187,negative regulation of seed germination; GO:0006355,regulation of transcription, DNA-templated; GO:0…	PF00010.26:Helix-loop-helix DNA-binding domain	bHLH	TF	bHLH
bHLH	Jman013G0032700	0.32	0.1	0.19	1.42	1.86	2.3	1.24	1.32	1.46	3.08086	7.09191e-11	3.27728e-10	up	2.6864	4.40542e-09	1.59821e-08	up	-0.368963	0.210403	0.329452	false	Chr13	3954450	3956157	-	gene-Jman013G0032700	--	K16190 glucuronokinase [EC:2.7.1.43] | (RefSeq) transcription factor TDR (A)	ko00040: Pentose and glucuronate interconversions; ko00053: Ascorbate and aldarate metabolism; ko00520: Amino sugar and nucleotide sugar metabolism; ko01100: Metabolic pathways	XP_018813428.1	BH093_ARATH RecName: Full=Transcription factor bHLH93; AltName: Full=Basic helix-loop-helix protein 93; Short=AtbHLH93; Short=bHLH 93; AltName: Full=Transcription factor EN 47; AltName: Full=bHLH transcription factor bHLH093;	At5g65640	GO:0005634,nucleus; GO:0003700,DNA-binding transcription factor activity; GO:0046983,protein dimerization activity; GO:0043565,sequence-specific DNA binding; GO:0045487,gibberellin catabolic process; GO:0007275,multicellular organism development; GO:0010371,regulation of gibberellin biosynthetic process; GO:0006355,regulation of transcription, DNA-templated; GO:0140110,transcription regulator act…	PF00010.26:Helix-loop-helix DNA-binding domain	bHLH	TF	bHLH
bHLH	Jman013G0091900	0.31	0.24	0.41	1.39	1.08	1.41	0.65	0.48	0.59	1.90952	7.85198e-05	0.000196633	up	NA	NA	NA	NA	-1.0838	0.00852328	0.0229339	down	Chr13	15598201	15600577	+	gene-Jman013G0091900	--	K16189 phytochrome-interacting factor 4 | (RefSeq) transcription factor PIF5-like isoform X1 (A)	ko04075: Plant hormone signal transduction	XP_018805725.1	BH007_ARATH RecName: Full=Transcription factor bHLH7; AltName: Full=Basic helix-loop-helix protein 7; Short=AtbHLH7; Short=bHLH 7; AltName: Full=Transcription factor EN 92; AltName: Full=bHLH transcription factor bHLH007;	At5g64980	GO:0005634,nucleus; GO:0003700,DNA-binding transcription factor activity; GO:0000981,DNA-binding transcription factor activity, RNA polymerase II-specific; GO:0046983,protein dimerization activity; GO:0000978,RNA polymerase II proximal promoter sequence-specific DNA binding; GO:0006357,regulation of transcription by RNA polymerase II; GO:0140110,transcription regulator activity; GO:0003674,molecu…	PF00010.26:Helix-loop-helix DNA-binding domain	bHLH	TF	bHLH
bHLH	Jman013G0149600	0.95	1.1	1.2	2.85	3.28	3.37	4.32	3.61	4.18	1.46303	7.55487e-07	2.42586e-06	up	1.88743	1.07399e-13	5.47704e-13	up	0.449484	0.035909	0.0778368	false	Chr13	22155202	22156500	-	gene-Jman013G0149600	--	K16190 glucuronokinase [EC:2.7.1.43] | (RefSeq) transcription factor TDR (A)	ko00040: Pentose and glucuronate interconversions; ko00053: Ascorbate and aldarate metabolism; ko00520: Amino sugar and nucleotide sugar metabolism; ko01100: Metabolic pathways	XP_018848702.1	BH093_ARATH RecName: Full=Transcription factor bHLH93; AltName: Full=Basic helix-loop-helix protein 93; Short=AtbHLH93; Short=bHLH 93; AltName: Full=Transcription factor EN 47; AltName: Full=bHLH transcription factor bHLH093;	At5g65640	GO:0005634,nucleus; GO:0003700,DNA-binding transcription factor activity; GO:0046983,protein dimerization activity; GO:0043565,sequence-specific DNA binding; GO:0045487,gibberellin catabolic process; GO:0007275,multicellular organism development; GO:0010371,regulation of gibberellin biosynthetic process; GO:0006355,regulation of transcription, DNA-templated; GO:0140110,transcription regulator act…	PF00010.26:Helix-loop-helix DNA-binding domain	bHLH	TF	bHLH
bHLH	Jman013G0152300	42.84	44.36	39.06	12.96	14.08	12.34	21.82	23.29	21.75	-1.76554	4.9255e-91	3.44724e-89	down	-0.925219	9.62883e-37	1.3512e-35	false	0.864523	8.40106e-21	2.11865e-19	false	Chr13	22419477	22424000	+	gene-Jman013G0152300	--	K01673 carbonic anhydrase [EC:4.2.1.1] | (RefSeq) beta carbonic anhydrase 5, chloroplastic-like (A)	ko00910: Nitrogen metabolism; ko01100: Metabolic pathways	XP_018858553.1	BCA5_ARATH RecName: Full=Beta carbonic anhydrase 5, chloroplastic; Short=AtbCA5; Short=AtbetaCA5; EC=4.2.1.1; AltName: Full=Beta carbonate dehydratase 5; Flags: Precursor;	At1g58180	GO:0009507,chloroplast; GO:0004089,carbonate dehydratase activity; GO:0008270,zinc ion binding; GO:0015976,carbon utilization; GO:0003674,molecular_function; GO:0003824,catalytic activity; GO:0016829,lyase activity; GO:0016835,carbon-oxygen lyase activity; GO:0016836,hydro-lyase activity; GO:0005488,binding; GO:0046872,metal ion binding; GO:0043167,ion binding; GO:0043169,cation binding; GO:00469…	PF00484.19:Carbonic anhydrase	bHLH	TF	bHLH
bHLH	Jman013G0177900	4.56	4.54	4.07	2.2	2.02	2.2	6.87	6.25	6.68	-1.11716	1.03945e-06	3.29059e-06	down	0.58336	0.000267368	0.000585671	false	1.72389	1.08144e-17	2.1626e-16	up	Chr13	24704732	24709969	-	gene-Jman013G0177900	--	K13422 transcription factor MYC2 | (RefSeq) transcription factor MYC3-like isoform X1 (A)	ko04016: MAPK signaling pathway - plant; ko04075: Plant hormone signal transduction	XP_018851639.1	BH035_ARATH RecName: Full=Transcription factor bHLH35; AltName: Full=Basic helix-loop-helix protein 35; Short=AtbHLH35; Short=bHLH 35; AltName: Full=Transcription factor EN 41; AltName: Full=bHLH transcription factor bHLH035;	At5g57150	GO:0005634,nucleus; GO:0003700,DNA-binding transcription factor activity; GO:0046983,protein dimerization activity; GO:0043565,sequence-specific DNA binding; GO:0006355,regulation of transcription, DNA-templated; GO:0140110,transcription regulator activity; GO:0003674,molecular_function; GO:0005515,protein binding; GO:0005488,binding; GO:0003676,nucleic acid binding; GO:0003677,DNA binding; GO:00…	PF00010.26:Helix-loop-helix DNA-binding domain	bHLH	TF	bHLH
bHLH	Jman013G0206900	5.17	4.85	5.77	6.41	5.9	6.76	18.13	15.94	16.31	0.185283	0.275812	0.348004	false	1.66035	7.03839e-40	1.10618e-38	up	1.50097	1.93513e-31	9.67437e-30	up	Chr13	27237384	27241335	+	gene-Jman013G0206900	--	K18878 BHLH transcription factor Upa20 | (RefSeq) Upa20; transcription factor bHLH137-like (A)	ko04626: Plant-pathogen interaction	XP_018833612.1	BH080_ARATH RecName: Full=Transcription factor bHLH80; AltName: Full=Basic helix-loop-helix protein 80; Short=AtbHLH80; Short=bHLH 80; AltName: Full=Transcription factor EN 71; AltName: Full=bHLH transcription factor bHLH080;	At1g35460	GO:0005634,nucleus; GO:0003700,DNA-binding transcription factor activity; GO:0000981,DNA-binding transcription factor activity, RNA polymerase II-specific; GO:0046983,protein dimerization activity; GO:0000978,RNA polymerase II proximal promoter sequence-specific DNA binding; GO:0042335,cuticle development; GO:0006357,regulation of transcription by RNA polymerase II; GO:0006355,regulation of trans…	PF00010.26:Helix-loop-helix DNA-binding domain	bHLH	TF	bHLH
bHLH	Jman014G0020900	0	0.05	0.04	1.07	1.3	1.42	2.48	2.12	1.96	5.34286	2.61759e-06	7.91314e-06	up	6.21176	6.96157e-09	2.4791e-08	up	0.891879	0.00777158	0.0211602	false	Chr14	1522363	1523766	-	gene-Jman014G0020900	--	--	--	XP_018823603.1	ORG2_ARATH RecName: Full=Transcription factor ORG2; AltName: Full=Basic helix-loop-helix protein 38; Short=AtbHLH38; Short=bHLH 38; AltName: Full=OBP3-responsive gene 2; AltName: Full=Transcription factor EN 8; AltName: Full=bHLH transcription factor bHLH038;	At3g56970	GO:0090575,RNA polymerase II transcription factor complex; GO:0003700,DNA-binding transcription factor activity; GO:0000981,DNA-binding transcription factor activity, RNA polymerase II-specific; GO:0046983,protein dimerization activity; GO:0000977,RNA polymerase II regulatory region sequence-specific DNA binding; GO:0010106,cellular response to iron ion starvation; GO:0055072,iron ion homeostasis…	PF00010.26:Helix-loop-helix DNA-binding domain	bHLH	TF	bHLH
bHLH	Jman014G0083100	10.65	9.89	11.22	26.24	27.74	29.32	15.86	15.5	16.14	1.30344	2.50114e-30	3.25953e-29	up	0.569522	6.69529e-07	1.98063e-06	false	-0.709241	3.55149e-12	4.39281e-11	false	Chr14	6963174	6965357	+	gene-Jman014G0083100	--	K20558 transcription factor SPEECHLESS | (RefSeq) transcription factor SPEECHLESS (A)	ko04016: MAPK signaling pathway - plant	XP_018808815.1	BH094_ARATH RecName: Full=Transcription factor bHLH94; AltName: Full=Basic helix-loop-helix protein 94; Short=AtbHLH94; Short=bHLH 94; AltName: Full=Transcription factor EN 16; AltName: Full=bHLH transcription factor bHLH094;	At1g22490	GO:0005634,nucleus; GO:0003700,DNA-binding transcription factor activity; GO:0000981,DNA-binding transcription factor activity, RNA polymerase II-specific; GO:0046983,protein dimerization activity; GO:0000978,RNA polymerase II proximal promoter sequence-specific DNA binding; GO:0006357,regulation of transcription by RNA polymerase II; GO:0006355,regulation of transcription, DNA-templated; GO:0140…	PF00010.26:Helix-loop-helix DNA-binding domain	bHLH	TF	bHLH
bHLH	Jman002G0190200	18.67	18.1	16.77	8.53	9.91	8.47	14.67	16.86	14.14	-1.07728	5.81878e-31	7.7707e-30	down	-0.237298	0.00427788	0.00782293	false	0.864396	2.20736e-17	4.32647e-16	false	Chr2	27137149	27146003	+	gene-Jman002G0190200	--	K16189 phytochrome-interacting factor 4 | (RefSeq) transcription factor PIF4-like isoform X1 (A)	ko04075: Plant hormone signal transduction	XP_018840754.1	PIF1_ARATH RecName: Full=Transcription factor PIF1; AltName: Full=Basic helix-loop-helix protein 15; Short=AtbHLH15; Short=bHLH 15; AltName: Full=Protein PHY-INTERACTING FACTOR 1; AltName: Full=Protein PHYTOCHROME INTERACTING FACTOR 3-LIKE 5; AltName: Full=Transcription factor EN 101; AltName: Full=bHLH transcription factor bHLH015;	At2g20180	GO:0005634,nucleus; GO:0003677,DNA binding; GO:0003700,DNA-binding transcription factor activity; GO:0042802,identical protein binding; GO:0010313,phytochrome binding; GO:0046983,protein dimerization activity; GO:0015995,chlorophyll biosynthetic process; GO:0009740,gibberellic acid mediated signaling pathway; GO:0006783,heme biosynthetic process; GO:0009959,negative gravitropism; GO:0010100,negat…	PF00010.26:Helix-loop-helix DNA-binding domain	bHLH	TF	bHLH
bHLH	Jman016G0003400	0.38	0.59	0.47	1.62	2.02	1.39	1.59	1.88	1.64	1.72752	3.25567e-05	8.58136e-05	up	1.827	8.35734e-07	2.44296e-06	up	0.123505	0.683527	0.783734	false	Chr16	412663	414658	+	gene-Jman016G0003400	--	K22484 transcriptional regulator CBF1 | (RefSeq) transcription factor bHLH106-like (A)	--	XP_018836098.1	BH030_ARATH RecName: Full=Transcription factor bHLH30; AltName: Full=Basic helix-loop-helix protein 30; Short=AtbHLH30; Short=bHLH 30; AltName: Full=Transcription factor EN 53; AltName: Full=bHLH transcription factor bHLH030;	At1g68810	GO:0005634,nucleus; GO:0003677,DNA binding; GO:0003700,DNA-binding transcription factor activity; GO:0046983,protein dimerization activity; GO:0006355,regulation of transcription, DNA-templated; GO:0003674,molecular_function; GO:0003676,nucleic acid binding; GO:0005488,binding; GO:0097159,organic cyclic compound binding; GO:1901363,heterocyclic compound binding; GO:0140110,transcription regulator…	PF00010.26:Helix-loop-helix DNA-binding domain	bHLH	TF	bHLH
bHLH	Jman016G0037000	0.73	0.88	0.56	2.27	1.49	1.87	1.53	1.56	1.28	1.3049	0.000648705	0.0014247	up	1.01724	0.00483702	0.0087627	up	-0.26486	0.401537	0.537271	false	Chr16	3931346	3932729	+	gene-Jman016G0037000	--	K20558 transcription factor SPEECHLESS | (RefSeq) transcription factor SPEECHLESS (A)	ko04016: MAPK signaling pathway - plant	XP_018846177.1	BH096_ARATH RecName: Full=Transcription factor bHLH96; AltName: Full=Basic helix-loop-helix protein 96; Short=AtbHLH96; Short=bHLH 96; AltName: Full=Transcription factor EN 15; AltName: Full=bHLH transcription factor bHLH096;	At1g72210	GO:0005634,nucleus; GO:0003700,DNA-binding transcription factor activity; GO:0000981,DNA-binding transcription factor activity, RNA polymerase II-specific; GO:0046983,protein dimerization activity; GO:0000978,RNA polymerase II proximal promoter sequence-specific DNA binding; GO:0006357,regulation of transcription by RNA polymerase II; GO:0140110,transcription regulator activity; GO:0003674,molecu…	PF00010.26:Helix-loop-helix DNA-binding domain	bHLH	TF	bHLH
bHLH	Jman016G0127800	1.04	1.06	1.04	2.71	2.33	1.57	2.83	2.81	2.51	0.991299	0.000139677	0.000336948	false	1.36928	1.03789e-11	4.63392e-11	up	0.402902	0.0584768	0.117072	false	Chr16	18551244	18555136	+	gene-Jman016G0127800	--	K12126 phytochrome-interacting factor 3 | (RefSeq) transcription factor PIF3 (A)	ko04075: Plant hormone signal transduction; ko04712: Circadian rhythm - plant	XP_018833391.1	RHL1_LOTJA RecName: Full=bHLH transcription factor RHL1 {ECO:0000303|PubMed:19675148}; AltName: Full=Basic helix-loop-helix protein RHL1 {ECO:0000305}; AltName: Full=Protein ROOT HAIRLESS 1 {ECO:0000303|PubMed:19675148}; Short=LjRHL1 {ECO:0000303|PubMed:19675148};	At2g24260	GO:0005634,nucleus; GO:0003677,DNA binding; GO:0046983,protein dimerization activity; GO:0003674,molecular_function; GO:0003676,nucleic acid binding; GO:0005488,binding; GO:0097159,organic cyclic compound binding; GO:1901363,heterocyclic compound binding; GO:0005515,protein binding; GO:0005622,intracellular; GO:0005575,cellular_component; GO:0005623,cell; GO:0043231,intracellular membrane-bounded…	PF00010.26:Helix-loop-helix DNA-binding domain	bHLH	TF	bHLH
bHLH	Jman002G0293500	0.72	0.95	1.21	1.66	1.79	1.67	2.33	2.07	2.79	0.741194	0.0396901	0.0624792	false	1.3082	1.61295e-05	4.09572e-05	up	0.593325	0.0334649	0.0734577	false	Chr2	38662538	38664269	+	gene-Jman002G0293500	--	K18878 BHLH transcription factor Upa20 | (RefSeq) Upa20; transcription factor bHLH137-like (A)	ko04626: Plant-pathogen interaction	XP_018816944.1	BH075_ARATH RecName: Full=Transcription factor bHLH75; AltName: Full=Basic helix-loop-helix protein 75; Short=AtbHLH75; Short=bHLH 75; AltName: Full=Transcription factor EN 78; AltName: Full=bHLH transcription factor bHLH075;	At1g25330	GO:0005634,nucleus; GO:0003677,DNA binding; GO:0003700,DNA-binding transcription factor activity; GO:0046983,protein dimerization activity; GO:2000488,positive regulation of brassinosteroid biosynthetic process; GO:0006355,regulation of transcription, DNA-templated; GO:0003674,molecular_function; GO:0003676,nucleic acid binding; GO:0005488,binding; GO:0097159,organic cyclic compound binding; GO:1…	PF00010.26:Helix-loop-helix DNA-binding domain	bHLH	TF	bHLH
bHLH	Jman002G0327000	2.4	2.15	1.94	8.34	6.64	9.24	5.77	5.59	4.83	1.81807	1.24465e-06	3.90262e-06	up	1.31166	0.000431301	0.000918836	up	-0.482569	0.105937	0.190814	false	Chr2	41190077	41190801	-	gene-Jman002G0327000	--	--	--	XP_018813796.1	PRE6_ARATH RecName: Full=Transcription factor PRE6; AltName: Full=Basic helix-loop-helix protein 163; Short=AtbHLH163; Short=bHLH 163; AltName: Full=Protein KIDARI; AltName: Full=Protein PACLOBUTRAZOL RESISTANCE 6; AltName: Full=bHLH transcription factor bHLH163;	At5g39860	GO:0005737,cytoplasm; GO:0005634,nucleus; GO:0046983,protein dimerization activity; GO:0040008,regulation of growth; GO:0006355,regulation of transcription, DNA-templated; GO:0009416,response to light stimulus; GO:0005515,protein binding; GO:0003674,molecular_function; GO:0005488,binding; GO:0040007,growth; GO:0008150,biological_process; GO:0050789,regulation of biological process; GO:0065007,bio…	PF00010.26:Helix-loop-helix DNA-binding domain	bHLH	TF	bHLH
bHLH	Jman003G0138800	8.14	9.51	9.73	28.06	26.72	25.3	13.32	10.7	12.44	1.46347	8.40211e-14	4.82589e-13	up	0.404428	0.0614629	0.0902626	false	-1.03463	1.18425e-08	9.66522e-08	down	Chr3	13017451	13017998	+	gene-Jman003G0138800	--	--	--	XP_018853057.1	PRE6_ARATH RecName: Full=Transcription factor PRE6; AltName: Full=Basic helix-loop-helix protein 163; Short=AtbHLH163; Short=bHLH 163; AltName: Full=Protein KIDARI; AltName: Full=Protein PACLOBUTRAZOL RESISTANCE 6; AltName: Full=bHLH transcription factor bHLH163;	At1g74500	GO:0005737,cytoplasm; GO:0005634,nucleus; GO:0046983,protein dimerization activity; GO:0040008,regulation of growth; GO:0006355,regulation of transcription, DNA-templated; GO:0009416,response to light stimulus; GO:0005515,protein binding; GO:0003674,molecular_function; GO:0005488,binding; GO:0040007,growth; GO:0008150,biological_process; GO:0050789,regulation of biological process; GO:0065007,bio…	PF00010.26:Helix-loop-helix DNA-binding domain	bHLH	TF	bHLH
bHLH	Jman003G0148000	4.71	4.21	4.47	17.36	16.94	15.5	13.05	11.61	11.29	1.80939	7.54389e-36	1.20553e-34	up	1.41446	2.93905e-23	2.45966e-22	up	-0.370421	0.00213008	0.00683147	false	Chr3	14211919	14214749	+	gene-Jman003G0148000	--	K18878 BHLH transcription factor Upa20 | (RefSeq) Upa20; transcription factor bHLH137-like (A)	ko04626: Plant-pathogen interaction	XP_018817498.1	BH094_ORYSJ RecName: Full=Transcription factor BHLH094 {ECO:0000305}; AltName: Full=Basic helix-loop-helix protein 94 {ECO:0000303|PubMed:16896230}; Short=OsbHLH094 {ECO:0000303|PubMed:16896230}; AltName: Full=bHLH transcription factor bHLH094 {ECO:0000305};	At1g59640	GO:0005634,nucleus; GO:0003677,DNA binding; GO:0003700,DNA-binding transcription factor activity; GO:0046983,protein dimerization activity; GO:0006355,regulation of transcription, DNA-templated; GO:0003674,molecular_function; GO:0003676,nucleic acid binding; GO:0005488,binding; GO:0097159,organic cyclic compound binding; GO:1901363,heterocyclic compound binding; GO:0140110,transcription regulator…	PF00010.26:Helix-loop-helix DNA-binding domain	bHLH	TF	bHLH
bHLH	Jman003G0299100	0.65	0.54	0.66	5.88	6.31	6.18	5.92	6.3	6.67	3.2137	2.52764e-29	3.15101e-28	up	3.33095	6.37097e-36	8.70315e-35	up	0.142891	0.381373	0.517334	false	Chr3	38257630	38260192	-	gene-Jman003G0299100	--	K20558 transcription factor SPEECHLESS | (RefSeq) transcription factor SPEECHLESS-like (A)	ko04016: MAPK signaling pathway - plant	XP_018812131.1	SPCH_ARATH RecName: Full=Transcription factor SPEECHLESS {ECO:0000303|PubMed:17183265}; AltName: Full=Basic helix-loop-helix protein 98 {ECO:0000303|PubMed:12679534, ECO:0000303|PubMed:14600211}; Short=AtbHLH98 {ECO:0000303|PubMed:12679534, ECO:0000303|PubMed:14600211}; Short=bHLH 98 {ECO:0000303|PubMed:12679534, ECO:0000303|PubMed:14600211}; AltName: Full=Transcription factor EN 19 {ECO:0000303|…	At5g53210	GO:0005634,nucleus; GO:0003677,DNA binding; GO:0001216,bacterial-type RNA polymerase transcriptional activator activity, sequence-specific DNA binding; GO:0003700,DNA-binding transcription factor activity; GO:0046983,protein dimerization activity; GO:0010052,guard cell differentiation; GO:0045893,positive regulation of transcription, DNA-templated; GO:0047484,regulation of response to osmotic str…	PF00010.26:Helix-loop-helix DNA-binding domain	bHLH	TF	bHLH
bHLH	Jman004G0059300	2.58	1.93	2.45	4.75	4.42	4.82	11.63	12.26	11.76	0.918908	2.36171e-08	8.77217e-08	false	2.34132	2.16954e-83	8.9397e-82	up	1.44935	1.18947e-40	9.09e-39	up	Chr4	7509427	7521184	-	gene-Jman004G0059300	--	K12126 phytochrome-interacting factor 3 | (RefSeq) uncharacterized protein LOC112275291 isoform X1 (A)	ko04075: Plant hormone signal transduction; ko04712: Circadian rhythm - plant	XP_018839008.1	PIF7_ARATH RecName: Full=Transcription factor PIF7; AltName: Full=Basic helix-loop-helix protein 72; Short=AtbHLH72; Short=bHLH 72; AltName: Full=Phytochrome-interacting factor 7; AltName: Full=Transcription factor EN 109; AltName: Full=bHLH transcription factor bHLH072;	At4g00050	GO:0016607,nuclear speck; GO:0005634,nucleus; GO:0003700,DNA-binding transcription factor activity; GO:0003690,double-stranded DNA binding; GO:0046983,protein dimerization activity; GO:0009704,de-etiolation; GO:0009585,red, far-red light phototransduction; GO:0006355,regulation of transcription, DNA-templated; GO:0009416,response to light stimulus; GO:0140110,transcription regulator activity; GO:…	PF00010.26:Helix-loop-helix DNA-binding domain	bHLH	TF	bHLH
bHLH	Jman005G0015400	0.58	0.39	0.57	1.21	1.63	1.64	1.45	1.33	1.47	1.44066	9.42098e-05	0.000233195	up	1.43799	1.55072e-05	3.94877e-05	up	0.0237306	0.933039	0.959459	false	Chr5	1623080	1624794	-	gene-Jman005G0015400	--	K20558 transcription factor SPEECHLESS | (RefSeq) transcription factor SPEECHLESS (A)	ko04016: MAPK signaling pathway - plant	XP_018858675.1	BH096_ARATH RecName: Full=Transcription factor bHLH96; AltName: Full=Basic helix-loop-helix protein 96; Short=AtbHLH96; Short=bHLH 96; AltName: Full=Transcription factor EN 15; AltName: Full=bHLH transcription factor bHLH096;	At1g72210	GO:0005634,nucleus; GO:0003700,DNA-binding transcription factor activity; GO:0000981,DNA-binding transcription factor activity, RNA polymerase II-specific; GO:0046983,protein dimerization activity; GO:0000978,RNA polymerase II proximal promoter sequence-specific DNA binding; GO:0006357,regulation of transcription by RNA polymerase II; GO:0140110,transcription regulator activity; GO:0003674,molecu…	PF00010.26:Helix-loop-helix DNA-binding domain	bHLH	TF	bHLH
bHLH	Jman005G0139700	33.71	36.83	35.75	66.12	73.48	68.77	72.59	72.56	75.69	0.886612	3.21038e-40	5.9818e-39	false	1.04659	1.44048e-77	5.34297e-76	up	0.184263	0.00284783	0.00882143	false	Chr5	22939457	22948689	-	gene-Jman005G0139700	--	K13422 transcription factor MYC2 | (RefSeq) transcription factor MYC4-like (A)	ko04016: MAPK signaling pathway - plant; ko04075: Plant hormone signal transduction	XP_018814174.1	BHL42_ACTCC RecName: Full=Transcription factor BHLH42 {ECO:0000305}; AltName: Full=Basic helix-loop-helix protein 42 {ECO:0000305}; Short=AcBHLH42 {ECO:0000303|PubMed:30912865};	At4g09820	GO:0005634,nucleus; GO:0003677,DNA binding; GO:0046983,protein dimerization activity; GO:0031542,positive regulation of anthocyanin biosynthetic process; GO:0045893,positive regulation of transcription, DNA-templated; GO:0003674,molecular_function; GO:0003676,nucleic acid binding; GO:0005488,binding; GO:0097159,organic cyclic compound binding; GO:1901363,heterocyclic compound binding; GO:0005515,…	PF14215.6:bHLH-MYC and R2R3-MYB transcription factors N-terminal	bHLH	TF	bHLH
bHLH	Jman005G0222200	4.14	4.54	3.25	1.12	1.46	0.65	2.39	4.11	2.82	-1.97389	1.12086e-13	6.37325e-13	down	-0.36151	0.0723417	0.104512	false	1.63447	2.61062e-08	2.03409e-07	up	Chr5	31172029	31173700	+	gene-Jman005G0222200	--	K22484 transcriptional regulator CBF1 | (RefSeq) transcription factor bHLH106 (A)	--	XP_018851431.1	BH030_ARATH RecName: Full=Transcription factor bHLH30; AltName: Full=Basic helix-loop-helix protein 30; Short=AtbHLH30; Short=bHLH 30; AltName: Full=Transcription factor EN 53; AltName: Full=bHLH transcription factor bHLH030;	At1g68810	GO:0005634,nucleus; GO:0003677,DNA binding; GO:0003700,DNA-binding transcription factor activity; GO:0046983,protein dimerization activity; GO:0006355,regulation of transcription, DNA-templated; GO:0003674,molecular_function; GO:0003676,nucleic acid binding; GO:0005488,binding; GO:0097159,organic cyclic compound binding; GO:1901363,heterocyclic compound binding; GO:0140110,transcription regulator…	PF00010.26:Helix-loop-helix DNA-binding domain	bHLH	TF	bHLH
bHLH	Jman006G0016800	32.7	26.85	28.94	98.7	87.36	99.88	72.59	65.79	62.84	1.60539	3.23145e-40	6.01613e-39	up	1.17383	7.7927e-23	6.43373e-22	up	-0.407046	8.36071e-05	0.000369189	false	Chr6	1412425	1413129	+	gene-Jman006G0016800	--	--	--	XP_018835917.1	PRE6_ARATH RecName: Full=Transcription factor PRE6; AltName: Full=Basic helix-loop-helix protein 163; Short=AtbHLH163; Short=bHLH 163; AltName: Full=Protein KIDARI; AltName: Full=Protein PACLOBUTRAZOL RESISTANCE 6; AltName: Full=bHLH transcription factor bHLH163;	At5g39860	GO:0005737,cytoplasm; GO:0005634,nucleus; GO:0046983,protein dimerization activity; GO:0040008,regulation of growth; GO:0006355,regulation of transcription, DNA-templated; GO:0009416,response to light stimulus; GO:0005515,protein binding; GO:0003674,molecular_function; GO:0005488,binding; GO:0040007,growth; GO:0008150,biological_process; GO:0050789,regulation of biological process; GO:0065007,bio…	PF00010.26:Helix-loop-helix DNA-binding domain	bHLH	TF	bHLH
bHLH	Jman006G0143400	3.85	3.53	4.26	1.05	0.67	0.77	5.91	5.34	6.06	-2.31022	1.21013e-09	5.04334e-09	down	0.559235	0.00999276	0.0171513	false	2.89564	1.15817e-17	2.30789e-16	up	Chr6	15117109	15118024	+	gene-Jman006G0143400	--	--	--	XP_018842915.1	BH162_ARATH RecName: Full=Transcription factor bHLH162; AltName: Full=Basic helix-loop-helix protein 162; Short=AtbHLH162 {ECO:0000303|PubMed:14600211}; Short=bHLH 162; AltName: Full=bHLH transcription factor bHLH162;	At4g20970	GO:0090575,RNA polymerase II transcription factor complex; GO:0003700,DNA-binding transcription factor activity; GO:0000981,DNA-binding transcription factor activity, RNA polymerase II-specific; GO:0046983,protein dimerization activity; GO:0000977,RNA polymerase II regulatory region sequence-specific DNA binding; GO:0050832,defense response to fungus; GO:0006357,regulation of transcription by RNA…	PF00010.26:Helix-loop-helix DNA-binding domain	bHLH	TF	bHLH
bHLH	Jman007G0004000	2.71	3.2	2.89	8.43	7.67	8.4	5.1	5.46	6.06	1.39562	9.24527e-14	5.29141e-13	up	0.912091	1.18072e-06	3.39749e-06	false	-0.458914	0.00426819	0.0125975	false	Chr7	497709	499598	+	gene-Jman007G0004000	--	K22484 transcriptional regulator CBF1 | (RefSeq) transcription factor bHLH106-like (A)	--	XP_018823686.1	BH030_ARATH RecName: Full=Transcription factor bHLH30; AltName: Full=Basic helix-loop-helix protein 30; Short=AtbHLH30; Short=bHLH 30; AltName: Full=Transcription factor EN 53; AltName: Full=bHLH transcription factor bHLH030;	At1g68810	GO:0005634,nucleus; GO:0003677,DNA binding; GO:0003700,DNA-binding transcription factor activity; GO:0046983,protein dimerization activity; GO:0006355,regulation of transcription, DNA-templated; GO:0003674,molecular_function; GO:0003676,nucleic acid binding; GO:0005488,binding; GO:0097159,organic cyclic compound binding; GO:1901363,heterocyclic compound binding; GO:0140110,transcription regulator…	PF00010.26:Helix-loop-helix DNA-binding domain	bHLH	TF	bHLH
bHLH	Jman007G0044600	7.98	8.08	9.1	4.53	4.19	3.86	4.19	4.08	3.77	-1.08554	1.29685e-09	5.38793e-09	down	-1.07589	3.03311e-11	1.30833e-10	down	0.0348911	0.866653	0.917708	false	Chr7	5392498	5394241	+	gene-Jman007G0044600	--	K20558 transcription factor SPEECHLESS | (GenBank) basic helix loop helix (BHLH) DNA-binding family protein (A)	ko04016: MAPK signaling pathway - plant	XP_018833943.1	BH096_ARATH RecName: Full=Transcription factor bHLH96; AltName: Full=Basic helix-loop-helix protein 96; Short=AtbHLH96; Short=bHLH 96; AltName: Full=Transcription factor EN 15; AltName: Full=bHLH transcription factor bHLH096;	At1g72210	GO:0005634,nucleus; GO:0003700,DNA-binding transcription factor activity; GO:0000981,DNA-binding transcription factor activity, RNA polymerase II-specific; GO:0046983,protein dimerization activity; GO:0000978,RNA polymerase II proximal promoter sequence-specific DNA binding; GO:0006357,regulation of transcription by RNA polymerase II; GO:0140110,transcription regulator activity; GO:0003674,molecu…	PF00010.26:Helix-loop-helix DNA-binding domain	bHLH	TF	bHLH
bHLH	Jman008G0016600	0.62	0.36	0.42	2.69	2.56	2.6	1.74	1.5	1.02	2.40211	9.91675e-06	2.79136e-05	up	NA	NA	NA	NA	-0.781018	0.0597234	0.119116	false	Chr8	1708504	1708980	+	gene-Jman008G0016600	--	--	--	XP_018859333.1	LAX1_ORYSJ RecName: Full=Transcription factor LAX PANICLE 1 {ECO:0000305}; AltName: Full=Basic helix-loop-helix protein 123 {ECO:0000303|PubMed:16896230}; Short=OsbHLH123 {ECO:0000303|PubMed:16896230}; AltName: Full=Protein LAX PANICLE {ECO:0000303|PubMed:13130077};	At5g01310_1	GO:0005634,nucleus; GO:0003677,DNA binding; GO:0046983,protein dimerization activity; GO:0007275,multicellular organism development; GO:0045893,positive regulation of transcription, DNA-templated; GO:2000032,regulation of secondary shoot formation; GO:0003674,molecular_function; GO:0003676,nucleic acid binding; GO:0005488,binding; GO:0097159,organic cyclic compound binding; GO:1901363,heterocycli…	PF00010.26:Helix-loop-helix DNA-binding domain	bHLH	TF	bHLH
C2C2	Jman008G0217500	0.51	1.12	0.7	0.26	0.31	0.18	0.27	0.18	0.25	-1.70943	0.000687919	0.00150528	down	-1.7314	0.000177429	0.000397576	down	NA	NA	NA	NA	Chr8	29393032	29395097	+	gene-Jman008G0217500	--	K25163 wings apart-like protein | (RefSeq) wings apart-like protein 1 (A)	--	XP_018853895.1	GAT17_ARATH RecName: Full=GATA transcription factor 17;	At3g16870	GO:0005634,nucleus; GO:0003700,DNA-binding transcription factor activity; GO:0000976,transcription regulatory region sequence-specific DNA binding; GO:0008270,zinc ion binding; GO:0030154,cell differentiation; GO:0140110,transcription regulator activity; GO:0003674,molecular_function; GO:0001067,regulatory region nucleic acid binding; GO:0003676,nucleic acid binding; GO:0003677,DNA binding; GO:00…	PF05757.11:Oxygen evolving enhancer protein 3 (PsbQ)	C2C2-GATA	TF	C2C2->C2C2-GATA
C2C2	Jman008G0273300	7.13	7.18	7.43	22	21.07	23.54	15.77	13.55	16.21	1.52969	1.28777e-31	1.76124e-30	up	1.05713	1.67302e-15	9.53614e-15	up	-0.448018	0.000103775	0.00044884	false	Chr8	34054455	34055674	+	gene-Jman008G0273300	--	K21630 GATA-type zinc finger protein 1 | (RefSeq) GATA transcription factor 5-like isoform X1 (A)	--	XP_018810808.1	GATA4_ARATH RecName: Full=GATA transcription factor 4; Short=AtGATA-4;	At3g60530	GO:0005634,nucleus; GO:0003700,DNA-binding transcription factor activity; GO:0000976,transcription regulatory region sequence-specific DNA binding; GO:0008270,zinc ion binding; GO:0030154,cell differentiation; GO:0045893,positive regulation of transcription, DNA-templated; GO:0009416,response to light stimulus; GO:0140110,transcription regulator activity; GO:0003674,molecular_function; GO:0001067…	PF00320.27:GATA zinc finger	C2C2-GATA	TF	C2C2->C2C2-GATA
C2C2	Jman009G0048800	2.17	2.22	2.28	5.79	6.22	6.31	7.78	7.57	7.55	1.37114	7.06245e-17	4.89899e-16	up	1.7701	4.80035e-36	6.58936e-35	up	0.423714	0.000602955	0.00222199	false	Chr9	4220582	4222296	-	gene-Jman009G0048800	--	K20043 clathrin coat assembly protein AP180 | (RefSeq) putative clathrin assembly protein At5g35200 (A)	--	XP_018810010.1	DOF31_ARATH RecName: Full=Dof zinc finger protein DOF3.1; Short=AtDOF3.1;	At3g21270	GO:0005634,nucleus; GO:0003700,DNA-binding transcription factor activity; GO:0046872,metal ion binding; GO:0000976,transcription regulatory region sequence-specific DNA binding; GO:0006355,regulation of transcription, DNA-templated; GO:0140110,transcription regulator activity; GO:0003674,molecular_function; GO:0005488,binding; GO:0043167,ion binding; GO:0043169,cation binding; GO:0001067,regulato…	PF02701.15:Dof domain, zinc finger	C2C2-Dof	TF	C2C2->C2C2-Dof
C2C2	Jman001G0187200	5.51	4.29	5.06	15.57	12.22	14.5	10.53	10.38	10.98	1.42156	8.34296e-20	6.76386e-19	up	1.08953	1.62133e-14	8.70925e-14	up	-0.306931	0.0165082	0.0404018	false	Chr1	19272410	19273635	-	gene-Jman001G0187200	--	K09184 GATA-binding protein, other eukaryote | (RefSeq) GATA transcription factor 8-like isoform X1 (A)	--	XP_018812771.1	GAT15_ARATH RecName: Full=GATA transcription factor 15;	At3g06740	GO:0005634,nucleus; GO:0003700,DNA-binding transcription factor activity; GO:0000976,transcription regulatory region sequence-specific DNA binding; GO:0008270,zinc ion binding; GO:0140110,transcription regulator activity; GO:0003674,molecular_function; GO:0001067,regulatory region nucleic acid binding; GO:0003676,nucleic acid binding; GO:0003677,DNA binding; GO:0003690,double-stranded DNA binding…	PF00320.27:GATA zinc finger	C2C2-GATA	TF	C2C2->C2C2-GATA
C2C2	Jman001G0350100	0.29	0.28	0.71	2.16	1.74	2.86	2.89	2.78	2.43	2.27892	3.00165e-06	9.01051e-06	up	2.60645	4.02445e-10	1.59591e-09	up	0.357343	0.238608	0.363225	false	Chr1	47825572	47826470	-	gene-Jman001G0350100	--	K09184 GATA-binding protein, other eukaryote | (RefSeq) GATA transcription factor 8 (A)	--	XP_018840028.1	GAT19_ARATH RecName: Full=GATA transcription factor 19 {ECO:0000303|PubMed:15084732}; AltName: Full=Protein HAN-LIKE 2 {ECO:0000303|PubMed:17208962};	At4g36620	GO:0005634,nucleus; GO:0003700,DNA-binding transcription factor activity; GO:0000976,transcription regulatory region sequence-specific DNA binding; GO:0008270,zinc ion binding; GO:0009908,flower development; GO:0140110,transcription regulator activity; GO:0003674,molecular_function; GO:0001067,regulatory region nucleic acid binding; GO:0003676,nucleic acid binding; GO:0003677,DNA binding; GO:0003…	PF00320.27:GATA zinc finger	C2C2-GATA	TF	C2C2->C2C2-GATA
C2C2	Jman001G0363600	0.45	0.52	0.28	2.54	4.02	1.45	1.74	4.18	2.99	2.60851	2.49279e-07	8.42044e-07	up	2.84339	2.18466e-10	8.82393e-10	up	0.256787	0.491834	0.622214	false	Chr1	49471673	49472401	+	gene-Jman001G0363600	--	K20043 clathrin coat assembly protein AP180 | (RefSeq) putative clathrin assembly protein At5g35200 (A)	--	XP_018853815.1	DOF34_ARATH RecName: Full=Dof zinc finger protein DOF3.4; Short=AtDOF3.4; AltName: Full=OBF-binding protein 1;	At3g50410	GO:0005634,nucleus; GO:0003677,DNA binding; GO:0003700,DNA-binding transcription factor activity; GO:0000976,transcription regulatory region sequence-specific DNA binding; GO:0008270,zinc ion binding; GO:0042545,cell wall modification; GO:0045787,positive regulation of cell cycle; GO:0045893,positive regulation of transcription, DNA-templated; GO:0009733,response to auxin; GO:0009751,response to …	PF02701.15:Dof domain, zinc finger	C2C2-Dof	TF	C2C2->C2C2-Dof
C2C2	Jman001G0364500	1.77	1.58	1.83	5.54	5.83	5.66	6.76	6.23	6.89	1.62725	1.27093e-16	8.69896e-16	up	1.92658	9.17901e-29	9.60849e-28	up	0.32484	0.0231135	0.0537287	false	Chr1	49547005	49548554	+	gene-Jman001G0364500	--	K20043 clathrin coat assembly protein AP180 | (RefSeq) putative clathrin assembly protein At5g35200 (A)	--	XP_018826400.1	DOF11_ARATH RecName: Full=Dof zinc finger protein DOF1.1 {ECO:0000303|PubMed:12475498}; Short=AtDOF1.1 {ECO:0000303|PubMed:12475498}; AltName: Full=OBF-binding protein 2 {ECO:0000303|PubMed:10758484}; AltName: Full=Protein PHLOEM EARLY DOF OBP2 {ECO:0000303|PubMed:30626969}; AltName: Full=Protein UAS-TAGGED ROOT PATTERNING 3 {ECO:0000303|PubMed:23057675};	At1g07640	GO:0005634,nucleus; GO:0003677,DNA binding; GO:0046872,metal ion binding; GO:0010439,regulation of glucosinolate biosynthetic process; GO:2000280,regulation of root development; GO:0006355,regulation of transcription, DNA-templated; GO:0009625,response to insect; GO:0009753,response to jasmonic acid; GO:0009611,response to wounding; GO:0003674,molecular_function; GO:0003676,nucleic acid binding; …	PF02701.15:Dof domain, zinc finger	C2C2-Dof	TF	C2C2->C2C2-Dof
C2C2	Jman010G0053600	1.68	1.76	0.79	3.96	3.46	3.17	3.36	4.26	3.86	1.25261	3.96885e-05	0.000103493	up	1.44858	7.81529e-08	2.5317e-07	up	0.217666	0.31486	0.448274	false	Chr10	4372702	4374275	-	gene-Jman010G0053600	--	K21630 GATA-type zinc finger protein 1 | (RefSeq) GATA transcription factor 5-like isoform X1 (A)	--	XP_018847855.1	GATA9_ARATH RecName: Full=GATA transcription factor 9;	At4g32890	GO:0005634,nucleus; GO:0003700,DNA-binding transcription factor activity; GO:0000976,transcription regulatory region sequence-specific DNA binding; GO:0008270,zinc ion binding; GO:0030154,cell differentiation; GO:0007623,circadian rhythm; GO:0045893,positive regulation of transcription, DNA-templated; GO:0009416,response to light stimulus; GO:0140110,transcription regulator activity; GO:0003674,m…	PF00320.27:GATA zinc finger	C2C2-GATA	TF	C2C2->C2C2-GATA
C2C2	Jman010G0057900	12.3	12.76	12.11	15.51	15.09	15.83	26.4	25.97	24.76	0.237199	0.0142301	0.0245758	false	1.04532	1.12537e-37	1.62654e-36	up	0.832493	9.33774e-23	2.72415e-21	false	Chr10	4845659	4847261	-	gene-Jman010G0057900	--	K20043 clathrin coat assembly protein AP180 | (RefSeq) putative clathrin assembly protein At5g35200 (A)	--	XP_018843343.1	DOF31_ARATH RecName: Full=Dof zinc finger protein DOF3.1; Short=AtDOF3.1;	At3g21270	GO:0005634,nucleus; GO:0003700,DNA-binding transcription factor activity; GO:0046872,metal ion binding; GO:0000976,transcription regulatory region sequence-specific DNA binding; GO:0006355,regulation of transcription, DNA-templated; GO:0140110,transcription regulator activity; GO:0003674,molecular_function; GO:0005488,binding; GO:0043167,ion binding; GO:0043169,cation binding; GO:0001067,regulato…	PF02701.15:Dof domain, zinc finger	C2C2-Dof	TF	C2C2->C2C2-Dof
C2C2	Jman010G0212000	2.38	1.98	1.7	6.5	6.45	7.22	4.93	4.25	5.29	1.64989	4.57175e-11	2.14769e-10	up	1.24764	5.35895e-07	1.60267e-06	up	-0.377799	0.0592037	0.118277	false	Chr10	27089964	27090852	-	gene-Jman010G0212000	--	K09184 GATA-binding protein, other eukaryote | (RefSeq) GATA transcription factor 8 (A)	--	XP_018829393.1	GAT19_ARATH RecName: Full=GATA transcription factor 19 {ECO:0000303|PubMed:15084732}; AltName: Full=Protein HAN-LIKE 2 {ECO:0000303|PubMed:17208962};	At4g36620	GO:0005634,nucleus; GO:0003700,DNA-binding transcription factor activity; GO:0000976,transcription regulatory region sequence-specific DNA binding; GO:0008270,zinc ion binding; GO:0009908,flower development; GO:0140110,transcription regulator activity; GO:0003674,molecular_function; GO:0001067,regulatory region nucleic acid binding; GO:0003676,nucleic acid binding; GO:0003677,DNA binding; GO:0003…	PF00320.27:GATA zinc finger	C2C2-GATA	TF	C2C2->C2C2-GATA
C2C2	Jman010G0220800	1	1.98	1.26	4.12	7.03	3.5	6.33	7.14	6.95	1.71233	7.5696e-09	2.94776e-08	up	2.27471	7.91806e-28	7.99675e-27	up	0.58041	0.00609855	0.0171693	false	Chr10	28054484	28055700	+	gene-Jman010G0220800	--	K20043 clathrin coat assembly protein AP180 | (RefSeq) putative clathrin assembly protein At5g35200 (A)	--	XP_018856692.1	DOF34_ARATH RecName: Full=Dof zinc finger protein DOF3.4; Short=AtDOF3.4; AltName: Full=OBF-binding protein 1;	At3g50410	GO:0005634,nucleus; GO:0003677,DNA binding; GO:0003700,DNA-binding transcription factor activity; GO:0000976,transcription regulatory region sequence-specific DNA binding; GO:0008270,zinc ion binding; GO:0042545,cell wall modification; GO:0045787,positive regulation of cell cycle; GO:0045893,positive regulation of transcription, DNA-templated; GO:0009733,response to auxin; GO:0009751,response to …	PF02701.15:Dof domain, zinc finger	C2C2-Dof	TF	C2C2->C2C2-Dof
C2C2	Jman010G0221300	3.38	3.67	4.16	6.38	6.27	6.57	8.44	7.9	7.96	0.691789	0.000277333	0.000641648	false	1.10514	1.2029e-11	5.34642e-11	up	0.438564	0.0043011	0.0126815	false	Chr10	28097197	28098177	+	gene-Jman010G0221300	--	K20043 clathrin coat assembly protein AP180 | (RefSeq) putative clathrin assembly protein At5g35200 (A)	--	XP_018856693.1	DOF57_ARATH RecName: Full=Dof zinc finger protein DOF5.7; Short=AtDOF5.7;	At5g65590	GO:0005634,nucleus; GO:0003700,DNA-binding transcription factor activity; GO:0046872,metal ion binding; GO:0043565,sequence-specific DNA binding; GO:0010052,guard cell differentiation; GO:0045893,positive regulation of transcription, DNA-templated; GO:1902066,regulation of cell wall pectin metabolic process; GO:0006355,regulation of transcription, DNA-templated; GO:0010118,stomatal movement; GO:0…	PF02701.15:Dof domain, zinc finger	C2C2-Dof	TF	C2C2->C2C2-Dof
C2C2	Jman012G0034100	13.89	14.51	15.2	46.82	46.68	46.96	56.13	54.66	51.37	1.60244	2.29304e-77	1.19259e-75	up	1.88546	2.1353e-121	1.55104e-119	up	0.307713	2.45976e-05	0.000120659	false	Chr12	3174232	3177724	-	gene-Jman012G0034100	--	--	--	XP_018853715.1	YAB1_ARATH RecName: Full=Axial regulator YABBY 1; AltName: Full=Fl-54; AltName: Full=Protein ABNORMAL FLORAL ORGANS; AltName: Full=Protein FILAMENTOUS FLOWER; AltName: Full=Protein antherless;	At2g45190	GO:0005634,nucleus; GO:0003700,DNA-binding transcription factor activity; GO:0046872,metal ion binding; GO:0000976,transcription regulatory region sequence-specific DNA binding; GO:0010158,abaxial cell fate specification; GO:0045165,cell fate commitment; GO:0010154,fruit development; GO:0010450,inflorescence meristem growth; GO:0009933,meristem structural organization; GO:0009944,polarity specifi…	PF04690.13:YABBY protein	C2C2-YABBY	TF	C2C2->C2C2-YABBY
C2C2	Jman013G0018700	0.3	0.73	0.65	2.61	2.02	2.52	1.04	1.28	1.2	2.00766	1.24051e-06	3.89124e-06	up	1.06312	0.0172975	0.0283615	up	-0.919569	0.00515201	0.0148527	false	Chr13	1966999	1968374	-	gene-Jman013G0018700	--	K09184 GATA-binding protein, other eukaryote | (RefSeq) GATA transcription factor 8 (A)	--	XP_018848007.1	GAT15_ARATH RecName: Full=GATA transcription factor 15;	At3g06740	GO:0005634,nucleus; GO:0003700,DNA-binding transcription factor activity; GO:0000976,transcription regulatory region sequence-specific DNA binding; GO:0008270,zinc ion binding; GO:0140110,transcription regulator activity; GO:0003674,molecular_function; GO:0001067,regulatory region nucleic acid binding; GO:0003676,nucleic acid binding; GO:0003677,DNA binding; GO:0003690,double-stranded DNA binding…	PF00320.27:GATA zinc finger	C2C2-GATA	TF	C2C2->C2C2-GATA
C2C2	Jman013G0045400	6.1	5.28	3.97	14.97	15.57	10.03	13.38	18	14.52	1.3213	1.51932e-12	7.98427e-12	up	1.57607	7.24603e-25	6.48566e-24	up	0.278103	0.0783535	0.149119	false	Chr13	5885646	5886972	+	gene-Jman013G0045400	--	K21630 GATA-type zinc finger protein 1 | (RefSeq) GATA transcription factor 5-like isoform X1 (A)	--	XP_018810901.1	GATA5_ARATH RecName: Full=GATA transcription factor 5;	At5g66320	GO:0005634,nucleus; GO:0003700,DNA-binding transcription factor activity; GO:0000976,transcription regulatory region sequence-specific DNA binding; GO:0008270,zinc ion binding; GO:0030154,cell differentiation; GO:0045893,positive regulation of transcription, DNA-templated; GO:0140110,transcription regulator activity; GO:0003674,molecular_function; GO:0001067,regulatory region nucleic acid binding…	PF00320.27:GATA zinc finger	C2C2-GATA	TF	C2C2->C2C2-GATA
C2C2	Jman014G0085800	1.41	1.06	1.28	0.27	0.37	0.44	0.25	0.29	0.33	-1.89157	0.000104344	0.000256598	down	-2.1153	4.62054e-06	1.24706e-05	down	NA	NA	NA	NA	Chr14	7240090	7242827	-	gene-Jman014G0085800	--	--	--	XP_012439339.1	LSD1_ORYSJ RecName: Full=Protein LSD1; AltName: Full=Protein LESION SIMULATING DISEASE 1; Short=OsLSD1; AltName: Full=Putative zinc finger LSD1;	At1g32540	GO:0005634,nucleus; GO:0030154,cell differentiation; GO:0031348,negative regulation of defense response; GO:0034051,negative regulation of plant-type hypersensitive response; GO:0009626,plant-type hypersensitive response; GO:0045595,regulation of cell differentiation; GO:0008150,biological_process; GO:0009987,cellular process; GO:0032502,developmental process; GO:0048869,cellular developmental pr…	--	C2C2-LSD	TF	C2C2->C2C2-LSD
C2C2	Jman015G0075200	13.89	13.14	15.48	27.93	27.43	28.13	33.05	30.36	32.87	0.886074	7.59416e-16	4.96841e-15	false	1.16716	2.15103e-32	2.57793e-31	up	0.306195	0.000726575	0.00261473	false	Chr15	12839100	12839969	-	gene-Jman015G0075200	--	K20043 clathrin coat assembly protein AP180 | (RefSeq) putative clathrin assembly protein At5g35200 (A)	--	XP_018817445.1	DOF53_ARATH RecName: Full=Dof zinc finger protein DOF5.3 {ECO:0000303|PubMed:12475498}; Short=AtDOF5.3 {ECO:0000303|PubMed:12475498}; AltName: Full=Protein PHLOEM EARLY DOF TMO6 {ECO:0000303|PubMed:30626969}; AltName: Full=Protein TARGET OF MONOPTEROS 6 {ECO:0000303|PubMed:20220754}; Short=Protein TARGET OF MP 6 {ECO:0000303|PubMed:20220754};	At5g60200	GO:0005634,nucleus; GO:0003700,DNA-binding transcription factor activity; GO:0046872,metal ion binding; GO:0000976,transcription regulatory region sequence-specific DNA binding; GO:0010087,phloem or xylem histogenesis; GO:0006355,regulation of transcription, DNA-templated; GO:0048364,root development; GO:0090057,root radial pattern formation; GO:0140110,transcription regulator activity; GO:000367…	PF02701.15:Dof domain, zinc finger	C2C2-Dof	TF	C2C2->C2C2-Dof
C2C2	Jman015G0132600	31.58	30.47	33.21	70.02	68.32	72.83	67.49	65.48	61.29	1.06263	3.44727e-55	1.07525e-53	up	1.0185	1.55626e-51	3.25665e-50	up	-0.0194484	0.768668	0.848089	false	Chr15	19460340	19463375	+	gene-Jman015G0132600	--	--	--	XP_018820410.1	YAB1_ARATH RecName: Full=Axial regulator YABBY 1; AltName: Full=Fl-54; AltName: Full=Protein ABNORMAL FLORAL ORGANS; AltName: Full=Protein FILAMENTOUS FLOWER; AltName: Full=Protein antherless;	At2g45190	GO:0005634,nucleus; GO:0003700,DNA-binding transcription factor activity; GO:0046872,metal ion binding; GO:0000976,transcription regulatory region sequence-specific DNA binding; GO:0010158,abaxial cell fate specification; GO:0045165,cell fate commitment; GO:0010154,fruit development; GO:0010450,inflorescence meristem growth; GO:0009933,meristem structural organization; GO:0009944,polarity specifi…	PF04690.13:YABBY protein	C2C2-YABBY	TF	C2C2->C2C2-YABBY
C2C2	Jman016G0032100	7.13	7.06	7.55	21.81	22.23	21.2	21.79	21.41	22.92	1.49893	4.06973e-41	7.76158e-40	up	1.59434	3.38808e-56	8.1167e-55	up	0.120255	0.180435	0.292775	false	Chr16	3424818	3426762	+	gene-Jman016G0032100	--	K09184 GATA-binding protein, other eukaryote | (RefSeq) GATA transcription factor 8 (A)	--	XP_018844665.1	GAT22_ARATH RecName: Full=Putative GATA transcription factor 22 {ECO:0000303|PubMed:17208962}; AltName: Full=Protein CYTOKININ-RESPONSIVE GATA FACTOR 1 {ECO:0000303|PubMed:17587690}; AltName: Full=Protein GNC-LIKE {ECO:0000303|PubMed:18417639}; Short=AtGNL {ECO:0000303|PubMed:25077795};	At4g26150	GO:0005634,nucleus; GO:0003700,DNA-binding transcription factor activity; GO:0000976,transcription regulatory region sequence-specific DNA binding; GO:0008270,zinc ion binding; GO:0010151,chloroplast elongation; GO:0009658,chloroplast organization; GO:0007623,circadian rhythm; GO:0009736,cytokinin-activated signaling pathway; GO:0009740,gibberellic acid mediated signaling pathway; GO:0009910,nega…	PF00320.27:GATA zinc finger	C2C2-GATA	TF	C2C2->C2C2-GATA
C2C2	Jman016G0058500	0.35	0.41	0.37	2.38	2.91	1.1	1.24	1.92	1.12	2.42117	4.90756e-06	1.43852e-05	up	NA	NA	NA	NA	-0.478713	0.244662	0.370305	false	Chr16	7139366	7140094	-	gene-Jman016G0058500	--	K20043 clathrin coat assembly protein AP180 | (RefSeq) putative clathrin assembly protein At5g35200 (A)	--	XP_018822414.1	DOF34_ARATH RecName: Full=Dof zinc finger protein DOF3.4; Short=AtDOF3.4; AltName: Full=OBF-binding protein 1;	At3g50410	GO:0005634,nucleus; GO:0003677,DNA binding; GO:0003700,DNA-binding transcription factor activity; GO:0000976,transcription regulatory region sequence-specific DNA binding; GO:0008270,zinc ion binding; GO:0042545,cell wall modification; GO:0045787,positive regulation of cell cycle; GO:0045893,positive regulation of transcription, DNA-templated; GO:0009733,response to auxin; GO:0009751,response to …	PF02701.15:Dof domain, zinc finger	C2C2-Dof	TF	C2C2->C2C2-Dof
C2C2	Jman016G0095800	27.5	28.45	28.43	67.9	67.38	70.92	109.77	105.68	111.51	1.2041	6.49187e-84	3.89443e-82	up	1.94527	1.52074e-276	4.00751e-274	up	0.765667	4.42672e-44	3.98704e-42	false	Chr16	14166400	14168622	+	gene-Jman016G0095800	--	K12135 zinc finger protein CONSTANS | (RefSeq) zinc finger protein CONSTANS-LIKE 2-like (A)	ko04712: Circadian rhythm - plant	XP_018851315.1	COL6_ARATH RecName: Full=Zinc finger protein CONSTANS-LIKE 6;	At1g68520	GO:0005634,nucleus; GO:0003700,DNA-binding transcription factor activity; GO:0000976,transcription regulatory region sequence-specific DNA binding; GO:0008270,zinc ion binding; GO:0006355,regulation of transcription, DNA-templated; GO:0140110,transcription regulator activity; GO:0003674,molecular_function; GO:0001067,regulatory region nucleic acid binding; GO:0003676,nucleic acid binding; GO:0003…	PF06203.14:CCT motif	C2C2-CO-like	TF	C2C2->C2C2-CO-like
C2C2	Jman002G0330700	1.82	1.54	1.69	9.24	8.62	9.3	14.25	15.52	15.68	2.33697	4.70889e-53	1.35678e-51	up	3.15551	3.12606e-133	2.67343e-131	up	0.843705	4.06267e-18	8.40569e-17	false	Chr2	41461353	41464615	+	gene-Jman002G0330700	--	K16222 Dof zinc finger protein DOF5.5 | (RefSeq) cyclic dof factor 1-like (A)	ko04712: Circadian rhythm - plant	XP_018819982.1	CDF3_ARATH RecName: Full=Cyclic dof factor 3; AltName: Full=Dof zinc finger protein DOF3.3; Short=AtDOF3.3; AltName: Full=H-protein promoter-binding factor 2a;	At5g39660	GO:0005634,nucleus; GO:0003677,DNA binding; GO:0003700,DNA-binding transcription factor activity; GO:0046872,metal ion binding; GO:0009908,flower development; GO:0006355,regulation of transcription, DNA-templated; GO:0003674,molecular_function; GO:0003676,nucleic acid binding; GO:0005488,binding; GO:0097159,organic cyclic compound binding; GO:1901363,heterocyclic compound binding; GO:0140110,tran…	PF02701.15:Dof domain, zinc finger	C2C2-Dof	TF	C2C2->C2C2-Dof
C2C2	Jman002G0346600	5.12	5.55	5.73	39.34	43.51	37.71	88.15	91.54	83.2	2.79299	1.45163e-143	2.22413e-141	up	3.99359	0	0	up	1.22559	6.24222e-55	8.09598e-53	up	Chr2	42845255	42847226	-	gene-Jman002G0346600	--	K12135 zinc finger protein CONSTANS | (RefSeq) zinc finger protein CONSTANS-LIKE 2-like (A)	ko04712: Circadian rhythm - plant	XP_018834143.1	COL2_ARATH RecName: Full=Zinc finger protein CONSTANS-LIKE 2;	At3g02380	GO:0005634,nucleus; GO:0003677,DNA binding; GO:0003700,DNA-binding transcription factor activity; GO:0008270,zinc ion binding; GO:0009658,chloroplast organization; GO:0009909,regulation of flower development; GO:0003674,molecular_function; GO:0003676,nucleic acid binding; GO:0005488,binding; GO:0097159,organic cyclic compound binding; GO:1901363,heterocyclic compound binding; GO:0140110,transcrip…	PF06203.14:CCT motif	C2C2-CO-like	TF	C2C2->C2C2-CO-like
C2C2	Jman003G0133900	8.37	7.98	7.76	13.07	14.56	15.22	16.8	16.01	16.06	0.744394	8.81645e-14	5.05619e-13	false	1.01052	1.12684e-32	1.36345e-31	up	0.290592	0.000877957	0.00309264	false	Chr3	12465921	12469311	-	gene-Jman003G0133900	--	K16222 Dof zinc finger protein DOF5.5 | (RefSeq) cyclic dof factor 1-like (A)	ko04712: Circadian rhythm - plant	XP_018807442.1	CDF2_ARATH RecName: Full=Cyclic dof factor 2; AltName: Full=Dof zinc finger protein DOF5.2; Short=AtDOF5.2;	At5g39660	GO:0005634,nucleus; GO:0003677,DNA binding; GO:0003700,DNA-binding transcription factor activity; GO:0046872,metal ion binding; GO:0000976,transcription regulatory region sequence-specific DNA binding; GO:0009908,flower development; GO:0006355,regulation of transcription, DNA-templated; GO:0003674,molecular_function; GO:0003676,nucleic acid binding; GO:0005488,binding; GO:0097159,organic cyclic c…	PF02701.15:Dof domain, zinc finger	C2C2-Dof	TF	C2C2->C2C2-Dof
C2C2	Jman003G0214900	2.56	2.42	1.85	0.13	0.58	0.52	0.39	0.26	0.46	-2.55677	4.05023e-06	1.19978e-05	down	-2.62305	1.9751e-07	6.15365e-07	down	NA	NA	NA	NA	Chr3	26853929	26855131	+	gene-Jman003G0214900	--	--	--	XP_018805210.1	YAB4_ARATH RecName: Full=Axial regulator YABBY 4; AltName: Full=Protein INNER NO OUTER;	At1g23420	GO:0005634,nucleus; GO:0003677,DNA binding; GO:0003700,DNA-binding transcription factor activity; GO:0046872,metal ion binding; GO:0045165,cell fate commitment; GO:0048481,plant ovule development; GO:0009944,polarity specification of adaxial/abaxial axis; GO:0003674,molecular_function; GO:0003676,nucleic acid binding; GO:0005488,binding; GO:0097159,organic cyclic compound binding; GO:1901363,hete…	PF04690.13:YABBY protein	C2C2-YABBY	TF	C2C2->C2C2-YABBY
C2C2	Jman004G0055200	19.02	17.83	18.08	44.65	44.4	47.91	72.61	72.06	74.64	1.23247	5.72108e-65	2.26013e-63	up	1.988	9.19842e-232	1.70872e-229	up	0.780132	1.27079e-38	8.87477e-37	false	Chr4	6914108	6917302	+	gene-Jman004G0055200	--	K16222 Dof zinc finger protein DOF5.5 | (RefSeq) hypothetical protein (A)	ko04712: Circadian rhythm - plant	XP_018832575.1	CDF3_ARATH RecName: Full=Cyclic dof factor 3; AltName: Full=Dof zinc finger protein DOF3.3; Short=AtDOF3.3; AltName: Full=H-protein promoter-binding factor 2a;	At3g47500	GO:0005634,nucleus; GO:0003677,DNA binding; GO:0003700,DNA-binding transcription factor activity; GO:0046872,metal ion binding; GO:0009908,flower development; GO:0006355,regulation of transcription, DNA-templated; GO:0003674,molecular_function; GO:0003676,nucleic acid binding; GO:0005488,binding; GO:0097159,organic cyclic compound binding; GO:1901363,heterocyclic compound binding; GO:0140110,tran…	PF02701.15:Dof domain, zinc finger	C2C2-Dof	TF	C2C2->C2C2-Dof
C2C2	Jman004G0208500	22.23	23.41	24.55	56.15	55.18	64.75	51.33	50.09	51.4	1.24088	1.17923e-49	3.0215e-48	up	1.11297	1.31994e-55	3.09027e-54	up	-0.10309	0.162241	0.269122	false	Chr4	33256626	33259174	+	gene-Jman004G0208500	--	--	--	XP_018848085.1	YAB1_ARATH RecName: Full=Axial regulator YABBY 1; AltName: Full=Fl-54; AltName: Full=Protein ABNORMAL FLORAL ORGANS; AltName: Full=Protein FILAMENTOUS FLOWER; AltName: Full=Protein antherless;	At2g45190	GO:0005634,nucleus; GO:0003700,DNA-binding transcription factor activity; GO:0046872,metal ion binding; GO:0000976,transcription regulatory region sequence-specific DNA binding; GO:0010158,abaxial cell fate specification; GO:0045165,cell fate commitment; GO:0010154,fruit development; GO:0010450,inflorescence meristem growth; GO:0009933,meristem structural organization; GO:0009944,polarity specifi…	PF04690.13:YABBY protein	C2C2-YABBY	TF	C2C2->C2C2-YABBY
C2C2	Jman005G0030400	1.08	1.55	1.16	2.49	2.09	2.47	2.58	2.89	3.22	0.816248	0.0502997	0.0775283	false	1.19811	0.00080831	0.0016569	up	0.404067	0.222578	0.344178	false	Chr5	2976137	2977126	-	gene-Jman005G0030400	--	--	--	XP_018848007.1	GAT15_ARATH RecName: Full=GATA transcription factor 15;	At3g06740	GO:0005634,nucleus; GO:0003700,DNA-binding transcription factor activity; GO:0000976,transcription regulatory region sequence-specific DNA binding; GO:0008270,zinc ion binding; GO:0140110,transcription regulator activity; GO:0003674,molecular_function; GO:0001067,regulatory region nucleic acid binding; GO:0003676,nucleic acid binding; GO:0003677,DNA binding; GO:0003690,double-stranded DNA binding…	PF00320.27:GATA zinc finger	C2C2-GATA	TF	C2C2->C2C2-GATA
C2C2	Jman005G0063500	15.57	15.11	13.2	26.35	27.85	22.28	27.19	33.35	28.78	0.718011	1.91361e-11	9.25419e-11	false	1.01832	4.1774e-27	4.09306e-26	up	0.324445	0.00175694	0.00576011	false	Chr5	7339001	7340734	+	gene-Jman005G0063500	--	K21630 GATA-type zinc finger protein 1 | (RefSeq) GATA transcription factor 5-like isoform X1 (A)	--	XP_018822057.1	GATA5_ARATH RecName: Full=GATA transcription factor 5;	At5g66320	GO:0005634,nucleus; GO:0003700,DNA-binding transcription factor activity; GO:0000976,transcription regulatory region sequence-specific DNA binding; GO:0008270,zinc ion binding; GO:0030154,cell differentiation; GO:0045893,positive regulation of transcription, DNA-templated; GO:0140110,transcription regulator activity; GO:0003674,molecular_function; GO:0001067,regulatory region nucleic acid binding…	PF00320.27:GATA zinc finger	C2C2-GATA	TF	C2C2->C2C2-GATA
C2C2	Jman005G0291700	7.86	10.32	6.02	16.69	22.23	15.59	14.04	14.89	13.44	1.0884	9.63619e-05	0.000238184	up	0.804889	5.4988e-09	1.97714e-08	false	-0.262912	0.0337601	0.0740055	false	Chr5	37409363	37411221	+	gene-Jman005G0291700	--	K12135 zinc finger protein CONSTANS | (RefSeq) zinc finger protein CONSTANS-LIKE 2-like (A)	ko04712: Circadian rhythm - plant	XP_018839540.1	COL4_ARATH RecName: Full=Zinc finger protein CONSTANS-LIKE 4;	At5g24930	GO:0005634,nucleus; GO:0008270,zinc ion binding; GO:0009909,regulation of flower development; GO:0003674,molecular_function; GO:0005488,binding; GO:0046872,metal ion binding; GO:0043167,ion binding; GO:0043169,cation binding; GO:0046914,transition metal ion binding; GO:0000003,reproduction; GO:0003006,developmental process involved in reproduction; GO:0007275,multicellular organism development; G…	PF06203.14:CCT motif	C2C2-CO-like	TF	C2C2->C2C2-CO-like
C2C2	Jman006G0015200	4.61	4.59	4.67	15.61	15.01	17.4	26.41	23.5	25.41	1.70729	3.0573e-55	9.54923e-54	up	2.43235	2.7042e-154	2.89081e-152	up	0.749559	5.71294e-19	1.26135e-17	false	Chr6	1265400	1268938	-	gene-Jman006G0015200	--	K16222 Dof zinc finger protein DOF5.5 | (RefSeq) cyclic dof factor 1-like (A)	ko04712: Circadian rhythm - plant	XP_018813986.1	CDF2_ARATH RecName: Full=Cyclic dof factor 2; AltName: Full=Dof zinc finger protein DOF5.2; Short=AtDOF5.2;	At5g39660	GO:0005634,nucleus; GO:0003677,DNA binding; GO:0003700,DNA-binding transcription factor activity; GO:0046872,metal ion binding; GO:0000976,transcription regulatory region sequence-specific DNA binding; GO:0009908,flower development; GO:0006355,regulation of transcription, DNA-templated; GO:0003674,molecular_function; GO:0003676,nucleic acid binding; GO:0005488,binding; GO:0097159,organic cyclic c…	PF02701.15:Dof domain, zinc finger	C2C2-Dof	TF	C2C2->C2C2-Dof
C2C2	Jman007G0071600	0.87	0.59	0.56	2.62	3.79	0.91	2.21	3.14	2.12	1.77702	0.000424138	0.000956135	up	1.8816	1.24072e-06	3.56562e-06	up	0.130333	0.74409	0.829948	false	Chr7	9418303	9419022	-	gene-Jman007G0071600	--	K20043 clathrin coat assembly protein AP180 | (RefSeq) putative clathrin assembly protein At5g35200 (A)	--	XP_018846622.1	DOF34_ARATH RecName: Full=Dof zinc finger protein DOF3.4; Short=AtDOF3.4; AltName: Full=OBF-binding protein 1;	At3g50410	GO:0005634,nucleus; GO:0003677,DNA binding; GO:0003700,DNA-binding transcription factor activity; GO:0000976,transcription regulatory region sequence-specific DNA binding; GO:0008270,zinc ion binding; GO:0042545,cell wall modification; GO:0045787,positive regulation of cell cycle; GO:0045893,positive regulation of transcription, DNA-templated; GO:0009733,response to auxin; GO:0009751,response to …	PF02701.15:Dof domain, zinc finger	C2C2-Dof	TF	C2C2->C2C2-Dof
C2C2	Jman007G0100400	18.84	19.66	19.5	9.69	8.7	9.64	13.21	12.83	13.26	-1.13303	1.37954e-39	2.52277e-38	down	-0.569935	2.03019e-15	1.1514e-14	false	0.587694	8.7731e-11	9.45503e-10	false	Chr7	14046679	14049598	+	gene-Jman007G0100400	--	K12130 pseudo-response regulator 5 | (RefSeq) two-component response regulator-like APRR9 isoform X2 (A)	ko04712: Circadian rhythm - plant	XP_018825341.1	COL16_ARATH RecName: Full=Zinc finger protein CONSTANS-LIKE 16;	At1g25440	GO:0005634,nucleus; GO:0003700,DNA-binding transcription factor activity; GO:0008270,zinc ion binding; GO:0006355,regulation of transcription, DNA-templated; GO:0140110,transcription regulator activity; GO:0003674,molecular_function; GO:0005488,binding; GO:0046872,metal ion binding; GO:0043167,ion binding; GO:0043169,cation binding; GO:0046914,transition metal ion binding; GO:0008152,metabolic pr…	PF06203.14:CCT motif	C2C2-CO-like	TF	C2C2->C2C2-CO-like

## Sheet: Table S7
Supplemental table 7. Statistics of differentially expressed genes involved in plant hormone signal transduction
Family	ID	TN-1_fpkm	TN-2_fpkm	TN-3_fpkm	TL50-1_fpkm	TL50-2_fpkm	TL50-3_fpkm	TL20-1_fpkm	TL20-2_fpkm	TL20-3_fpkm	TN_vs_TL50.log2FoldChange	TN_vs_TL50.pvalue	TN_vs_TL50.padj	TN_vs_TL50.regulated	TN_vs_TL20.log2FoldChange	TN_vs_TL20.pvalue	TN_vs_TL20.padj	TN_vs_TL20.regulated	TL50_vs_TL20.log2FoldChange	TL50_vs_TL20.pvalue	TL50_vs_TL20.padj	TL50_vs_TL20.regulated	chr	start	end	strand	gene_name	gene_description	KEGG	KEGG pathway	NR	Swissprot	KOG	GO	Pfam	TF-Family	TF-Category	TF-Classification
ABA responsive element binding factor	Jman016G0049500	4.33	3.9	4.23	10.56	10.04	9.53	17.5	17.02	19.1	1.18832	3.40823e-22	3.12895e-21	up	2.09485	1.20672e-98	6.10442e-97	up	0.931697	2.24439e-23	6.8012e-22	false	Chr16	5615060	5621098	-	gene-Jman016G0049500	--	K14432 ABA responsive element binding factor | (RefSeq) ABSCISIC ACID-INSENSITIVE 5-like protein 5 isoform X2 (A)	ko04075: Plant hormone signal transduction	XP_018805791.1	AI5L5_ARATH RecName: Full=ABSCISIC ACID-INSENSITIVE 5-like protein 5; AltName: Full=ABA-responsive element-binding protein 1; AltName: Full=Abscisic acid responsive elements-binding factor 2; Short=ABRE-binding factor 2; AltName: Full=bZIP transcription factor 36; Short=AtbZIP36;	At3g19290	GO:0005634,nucleus; GO:0003677,DNA binding; GO:0003700,DNA-binding transcription factor activity; GO:0009738,abscisic acid-activated signaling pathway; GO:0045893,positive regulation of transcription, DNA-templated; GO:0003674,molecular_function; GO:0003676,nucleic acid binding; GO:0005488,binding; GO:0097159,organic cyclic compound binding; GO:1901363,heterocyclic compound binding; GO:0140110,tr…	PF00170.21:bZIP transcription factor	bZIP	TF	bZIP
	Jman011G0214500	37.85	39.95	41.29	6.72	6.01	7.27	9.26	8.81	9.3	-2.65824	8.16086e-256	4.20581e-253	down	-2.13035	5.92909e-242	1.19974e-239	down	0.552964	3.28935e-09	2.86707e-08	false	Chr11	27956895	27961619	+	gene-Jman011G0214500	--	K14432 ABA responsive element binding factor | (RefSeq) bZIP transcription factor 46-like isoform X1 (A)	ko04075: Plant hormone signal transduction	XP_018809974.1	AI5L7_ARATH RecName: Full=ABSCISIC ACID-INSENSITIVE 5-like protein 7; AltName: Full=ABA-responsive element-binding protein 2 {ECO:0000303|PubMed:11005831}; AltName: Full=Abscisic acid responsive elements-binding factor 4 {ECO:0000303|PubMed:10636868, ECO:0000303|PubMed:11884679}; Short=ABRE-binding factor 4 {ECO:0000303|PubMed:10636868, ECO:0000303|PubMed:11884679}; AltName: Full=bZIP transcripti…	At3g19290	GO:0005634,nucleus; GO:0003677,DNA binding; GO:0003700,DNA-binding transcription factor activity; GO:0009738,abscisic acid-activated signaling pathway; GO:0045893,positive regulation of transcription, DNA-templated; GO:0003674,molecular_function; GO:0003676,nucleic acid binding; GO:0005488,binding; GO:0097159,organic cyclic compound binding; GO:1901363,heterocyclic compound binding; GO:0140110,tr…	PF00170.21:bZIP transcription factor	bZIP	TF	bZIP
	Jman005G0200800	20.45	20.21	20.68	10.11	10	11.83	13.79	12.57	12.96	-1.02639	7.56759e-31	1.00411e-29	down	-0.650715	2.95348e-18	1.95887e-17	false	0.400689	3.27366e-05	0.000156888	false	Chr5	29140754	29143383	+	gene-Jman005G0200800	--	K14432 ABA responsive element binding factor | (RefSeq) ABSCISIC ACID-INSENSITIVE 5-like protein 2 (A)	ko04075: Plant hormone signal transduction	XP_018856740.1	FD_ARATH RecName: Full=Protein FD {ECO:0000303|PubMed:16099980}; AltName: Full=bZIP transcription factor 14 {ECO:0000303|PubMed:11906833}; Short=AtbZIP14 {ECO:0000303|PubMed:11906833};	At4g35900	GO:0005634,nucleus; GO:0003677,DNA binding; GO:0003700,DNA-binding transcription factor activity; GO:0043621,protein self-association; GO:0009648,photoperiodism; GO:0009911,positive regulation of flower development; GO:0045893,positive regulation of transcription, DNA-templated; GO:0009909,regulation of flower development; GO:2000028,regulation of photoperiodism, flowering; GO:0006355,regulation …	PF00170.21:bZIP transcription factor	bZIP	TF	bZIP
	Jman016G0049600	5.04	5.52	5.12	3.96	4.08	3.54	7.5	8.58	8.01	-0.521827	6.75089e-06	1.94465e-05	false	0.612035	2.63425e-11	1.14193e-10	false	1.15807	9.18819e-27	3.52271e-25	up	Chr16	5627472	5631617	-	gene-Jman016G0049600	--	K14432 ABA responsive element binding factor | (RefSeq) ABSCISIC ACID-INSENSITIVE 5-like protein 5 isoform X2 (A)	ko04075: Plant hormone signal transduction	XP_018805795.1	AI5L5_ARATH RecName: Full=ABSCISIC ACID-INSENSITIVE 5-like protein 5; AltName: Full=ABA-responsive element-binding protein 1; AltName: Full=Abscisic acid responsive elements-binding factor 2; Short=ABRE-binding factor 2; AltName: Full=bZIP transcription factor 36; Short=AtbZIP36;	At3g19290	GO:0005634,nucleus; GO:0003677,DNA binding; GO:0003700,DNA-binding transcription factor activity; GO:0009738,abscisic acid-activated signaling pathway; GO:0045893,positive regulation of transcription, DNA-templated; GO:0003674,molecular_function; GO:0003676,nucleic acid binding; GO:0005488,binding; GO:0097159,organic cyclic compound binding; GO:1901363,heterocyclic compound binding; GO:0140110,tr…	PF00170.21:bZIP transcription factor	bZIP	TF	bZIP
	Jman013G0060800	14.18	16.4	14.71	9.32	8.99	7.46	7.59	6.7	7.27	-0.897416	1.481e-15	9.54611e-15	false	-1.07891	4.63325e-29	4.90669e-28	down	-0.157908	0.201505	0.318604	false	Chr13	7843819	7850289	+	gene-Jman013G0060800	--	K14432 ABA responsive element binding factor | (RefSeq) protein ABSCISIC ACID-INSENSITIVE 5 (A)	ko04075: Plant hormone signal transduction	XP_018830241.1	CPRF2_PETCR RecName: Full=Light-inducible protein CPRF2; AltName: Full=Common plant regulatory factor 2; Short=CPRF-2;	At5g28770	GO:0005634,nucleus; GO:0003677,DNA binding; GO:0003700,DNA-binding transcription factor activity; GO:0003674,molecular_function; GO:0003676,nucleic acid binding; GO:0005488,binding; GO:0097159,organic cyclic compound binding; GO:1901363,heterocyclic compound binding; GO:0140110,transcription regulator activity; GO:0005622,intracellular; GO:0005575,cellular_component; GO:0005623,cell; GO:0043231,i…	PF12498.8:Basic leucine-zipper C terminal	bZIP	TF	bZIP
auxin influx carrier (AUX1 LAX family)	Jman010G0008600	2.73	2.62	2.21	6.93	6.28	6.69	4.41	4.98	4.95	1.31384	1.79638e-20	1.5143e-19	up	0.916132	4.4859e-11	1.91026e-10	false	-0.373312	0.00189761	0.00616077	false	Chr10	748821	754043	-	gene-Jman010G0008600	--	K13946 auxin influx carrier (AUX1 LAX family) | (RefSeq) auxin transporter-like protein 1 isoform X2 (A)	ko04075: Plant hormone signal transduction	XP_018806392.1	LAX1_MEDTR RecName: Full=Auxin transporter-like protein 1; AltName: Full=AUX1-like protein 1; AltName: Full=MtLAX1;	At2g38120	GO:0016021,integral component of membrane; GO:0005886,plasma membrane; GO:0015293,symporter activity; GO:0006865,amino acid transport; GO:0009734,auxin-activated signaling pathway; GO:0003674,molecular_function; GO:0005215,transporter activity; GO:0022857,transmembrane transporter activity; GO:0015291,secondary active transmembrane transporter activity; GO:0022804,active transmembrane transporter…	PF01490.18:Transmembrane amino acid transporter protein	--	--	--
	Jman011G0028000	0.66	0.61	0.57	2.21	2.07	2.32	2.25	2.28	1.68	1.76046	1.73599e-08	6.53041e-08	up	1.74749	3.9987e-09	1.45625e-08	up	0.0110933	0.963113	0.978197	false	Chr11	3869748	3872679	+	gene-Jman011G0028000	--	K13946 auxin influx carrier (AUX1 LAX family) | (RefSeq) auxin transporter-like protein 3 (A)	ko04075: Plant hormone signal transduction	XP_018853069.1	LAX3_MEDTR RecName: Full=Auxin transporter-like protein 3; AltName: Full=AUX1-like protein 3; AltName: Full=MtLAX3;	At1g77690	GO:0016021,integral component of membrane; GO:0005886,plasma membrane; GO:0015293,symporter activity; GO:0006865,amino acid transport; GO:0009734,auxin-activated signaling pathway; GO:0003674,molecular_function; GO:0005215,transporter activity; GO:0022857,transmembrane transporter activity; GO:0015291,secondary active transmembrane transporter activity; GO:0022804,active transmembrane transporter…	PF01490.18:Transmembrane amino acid transporter protein	--	--	--
	Jman011G0167200	2.36	2.71	2.86	10.2	10.62	11.76	11.07	10.31	8.95	1.95183	6.56591e-29	8.04803e-28	up	1.92364	1.34566e-30	1.51273e-29	up	-0.00368084	0.978348	0.987748	false	Chr11	24033613	24037183	+	gene-Jman011G0167200	--	K13946 auxin influx carrier (AUX1 LAX family) | (RefSeq) auxin transporter-like protein 5 (A)	ko04075: Plant hormone signal transduction	XP_018841457.1	LAX5_MEDTR RecName: Full=Auxin transporter-like protein 5; AltName: Full=AUX1-like protein 5; AltName: Full=MtLAX5;	At2g21050	GO:0016021,integral component of membrane; GO:0005886,plasma membrane; GO:0015293,symporter activity; GO:0006865,amino acid transport; GO:0009734,auxin-activated signaling pathway; GO:0003674,molecular_function; GO:0005215,transporter activity; GO:0022857,transmembrane transporter activity; GO:0015291,secondary active transmembrane transporter activity; GO:0022804,active transmembrane transporter…	PF01490.18:Transmembrane amino acid transporter protein	--	--	--
	Jman003G0074500	1.9	1.8	2.28	10.47	12.13	11	14.27	11.74	12.32	2.39647	3.28936e-48	7.98602e-47	up	2.66192	3.38267e-70	1.08894e-68	up	0.291005	0.0130818	0.0331603	false	Chr3	6524603	6528617	-	gene-Jman003G0074500	--	K13946 auxin influx carrier (AUX1 LAX family) | (RefSeq) auxin transporter-like protein 5 (A)	ko04075: Plant hormone signal transduction	XP_018823726.1	LAX5_MEDTR RecName: Full=Auxin transporter-like protein 5; AltName: Full=AUX1-like protein 5; AltName: Full=MtLAX5;	At2g21050	GO:0016021,integral component of membrane; GO:0005886,plasma membrane; GO:0015293,symporter activity; GO:0006865,amino acid transport; GO:0009734,auxin-activated signaling pathway; GO:0003674,molecular_function; GO:0005215,transporter activity; GO:0022857,transmembrane transporter activity; GO:0015291,secondary active transmembrane transporter activity; GO:0022804,active transmembrane transporter…	PF01490.18:Transmembrane amino acid transporter protein	--	--	--
auxin response factor	Jman010G0026500	2.78	2.97	3.09	4.2	4.38	3.85	8.78	8.97	8.6	0.406485	0.0044598	0.00851552	false	1.56658	5.23429e-48	1.01649e-46	up	1.18546	1.56631e-26	5.89561e-25	up	Chr10	2122778	2126034	-	gene-Jman010G0026500	--	K14486 auxin response factor | (RefSeq) auxin response factor 19-like isoform X1 (A)	ko04075: Plant hormone signal transduction	XP_018853662.1	ARFR_ORYSJ RecName: Full=Auxin response factor 18; AltName: Full=OsARF10;	At4g30080	GO:0005634,nucleus; GO:0003677,DNA binding; GO:0009734,auxin-activated signaling pathway; GO:0006355,regulation of transcription, DNA-templated; GO:0003674,molecular_function; GO:0003676,nucleic acid binding; GO:0005488,binding; GO:0097159,organic cyclic compound binding; GO:1901363,heterocyclic compound binding; GO:0007165,signal transduction; GO:0007154,cell communication; GO:0008150,biological…	PF06507.13:Auxin response factor	B3-ARF	TF	B3->B3-ARF
	Jman014G0065300	6.96	7.19	6.87	16.59	18.31	19.47	22.54	21.03	23.64	1.28665	1.25992e-48	3.10206e-47	up	1.66949	6.71143e-109	4.08874e-107	up	0.407016	1.42983e-07	1.01099e-06	false	Chr14	5355486	5360468	+	gene-Jman014G0065300	--	K14486 auxin response factor | (RefSeq) auxin response factor 9 (A)	ko04075: Plant hormone signal transduction	XP_018824358.1	ARFI_ARATH RecName: Full=Auxin response factor 9;	At4g23980	GO:0005634,nucleus; GO:0003700,DNA-binding transcription factor activity; GO:0000976,transcription regulatory region sequence-specific DNA binding; GO:0009734,auxin-activated signaling pathway; GO:0140110,transcription regulator activity; GO:0003674,molecular_function; GO:0001067,regulatory region nucleic acid binding; GO:0003676,nucleic acid binding; GO:0003677,DNA binding; GO:0003690,double-str…	PF06507.13:Auxin response factor	B3-ARF	TF	B3->B3-ARF
	Jman005G0148900	0.09	0.12	0.13	0.67	0.51	0.52	0.47	0.54	0.42	2.22228	1.28007e-05	3.55766e-05	up	2.05525	2.17684e-05	5.45607e-05	up	-0.142734	0.690782	0.789619	false	Chr5	24099854	24107145	-	gene-Jman005G0148900	--	K14486 auxin response factor | (RefSeq) auxin response factor 1 (A)	ko04075: Plant hormone signal transduction	XP_018822140.1	ARF2B_SOLLC RecName: Full=Auxin response factor 2B {ECO:0000303|PubMed:26716451, ECO:0000303|PubMed:26959229}; Short=SlARF2B {ECO:0000303|PubMed:26716451};	At1g59750	GO:0005634,nucleus; GO:0003677,DNA binding; GO:0009734,auxin-activated signaling pathway; GO:0009835,fruit ripening; GO:0006355,regulation of transcription, DNA-templated; GO:0003674,molecular_function; GO:0003676,nucleic acid binding; GO:0005488,binding; GO:0097159,organic cyclic compound binding; GO:1901363,heterocyclic compound binding; GO:0007165,signal transduction; GO:0007154,cell communica…	PF06507.13:Auxin response factor	B3-ARF	TF	B3->B3-ARF
	Jman005G0207700	1.05	1.97	1.9	5.75	7.05	6.59	7.1	7.6	7.74	1.89723	2.09715e-07	7.12435e-07	up	2.18564	6.6905e-12	3.01745e-11	up	0.31307	0.199284	0.315841	false	Chr5	29715304	29717783	+	gene-Jman005G0207700	--	K14486 auxin response factor | (RefSeq) auxin response factor 5 isoform X3 (A)	ko04075: Plant hormone signal transduction	XP_018807020.1	ARFE_ARATH RecName: Full=Auxin response factor 5; AltName: Full=Auxin-responsive protein IAA24; AltName: Full=Transcription factor MONOPTEROS;	At1g19850	GO:0005634,nucleus; GO:0003700,DNA-binding transcription factor activity; GO:0042802,identical protein binding; GO:0000976,transcription regulatory region sequence-specific DNA binding; GO:0009734,auxin-activated signaling pathway; GO:0009793,embryo development ending in seed dormancy; GO:0009908,flower development; GO:0010305,leaf vascular tissue pattern formation; GO:0009942,longitudinal axis s…	--	--	--	--
	Jman005G0207800	1.44	1.26	1.37	5.09	5.41	5.04	6.22	6.34	7.22	1.84515	1.04602e-28	1.27183e-27	up	2.26932	2.14019e-54	4.86516e-53	up	0.449381	0.000178341	0.000736634	false	Chr5	29718037	29722071	+	gene-Jman005G0207800	--	K14486 auxin response factor | (RefSeq) auxin response factor 5 isoform X3 (A)	ko04075: Plant hormone signal transduction	XP_018807020.1	ARFE_ARATH RecName: Full=Auxin response factor 5; AltName: Full=Auxin-responsive protein IAA24; AltName: Full=Transcription factor MONOPTEROS;	At1g19850	GO:0005634,nucleus; GO:0003700,DNA-binding transcription factor activity; GO:0042802,identical protein binding; GO:0000976,transcription regulatory region sequence-specific DNA binding; GO:0009734,auxin-activated signaling pathway; GO:0009793,embryo development ending in seed dormancy; GO:0009908,flower development; GO:0010305,leaf vascular tissue pattern formation; GO:0009942,longitudinal axis s…	PF06507.13:Auxin response factor	B3-ARF	TF	B3->B3-ARF
	Jman012G0126900	23.67	25.14	25.3	11.71	11.76	11.94	11.67	10.85	11.62	-1.15031	7.42802e-57	2.41315e-55	down	-1.12706	4.36189e-62	1.19677e-60	down	0.0476807	0.55353	0.676984	false	Chr12	12464107	12469267	-	gene-Jman012G0126900	--	K14486 auxin response factor | (RefSeq) auxin response factor 19-like isoform X1 (A)	ko04075: Plant hormone signal transduction	XP_018819525.1	ARFR_ORYSJ RecName: Full=Auxin response factor 18; AltName: Full=OsARF10;	At2g28350	GO:0005634,nucleus; GO:0003677,DNA binding; GO:0009734,auxin-activated signaling pathway; GO:0006355,regulation of transcription, DNA-templated; GO:0003674,molecular_function; GO:0003676,nucleic acid binding; GO:0005488,binding; GO:0097159,organic cyclic compound binding; GO:1901363,heterocyclic compound binding; GO:0007165,signal transduction; GO:0007154,cell communication; GO:0008150,biological…	PF06507.13:Auxin response factor	B3-ARF	TF	B3->B3-ARF
	Jman015G0069000	6.81	6.64	7.18	5.33	5.65	5.62	3.01	3.33	3.06	-0.399595	3.90765e-05	0.000101967	false	-1.14483	7.05826e-31	8.00207e-30	down	-0.720487	1.44294e-10	1.51552e-09	false	Chr15	12010609	12015614	+	gene-Jman015G0069000	--	K14486 auxin response factor | (GenBank) auxin response factor 2 (A)	ko04075: Plant hormone signal transduction	XP_018808380.1	ARFR_ORYSJ RecName: Full=Auxin response factor 18; AltName: Full=OsARF10;	At2g28350	GO:0005634,nucleus; GO:0003677,DNA binding; GO:0009734,auxin-activated signaling pathway; GO:0006355,regulation of transcription, DNA-templated; GO:0003674,molecular_function; GO:0003676,nucleic acid binding; GO:0005488,binding; GO:0097159,organic cyclic compound binding; GO:1901363,heterocyclic compound binding; GO:0007165,signal transduction; GO:0007154,cell communication; GO:0008150,biological…	PF06507.13:Auxin response factor	B3-ARF	TF	B3->B3-ARF
	Jman002G0346100	7.84	7.76	8.69	16.65	17.45	18.66	14.31	14.03	14.89	1.0326	1.69766e-36	2.78958e-35	up	0.821553	5.53612e-28	5.62624e-27	false	-0.186203	0.00963595	0.0254518	false	Chr2	42803795	42817245	-	gene-Jman002G0346100	--	K14486 auxin response factor | (RefSeq) auxin response factor 5-like (A)	ko04075: Plant hormone signal transduction	XP_018834144.1	ARFH_ARATH RecName: Full=Auxin response factor 8; AltName: Full=Protein FRUIT WITHOUT FERTILIZATION;	At5g37020	GO:0005634,nucleus; GO:0003700,DNA-binding transcription factor activity; GO:0000976,transcription regulatory region sequence-specific DNA binding; GO:0009734,auxin-activated signaling pathway; GO:0009908,flower development; GO:0009733,response to auxin; GO:0140110,transcription regulator activity; GO:0003674,molecular_function; GO:0001067,regulatory region nucleic acid binding; GO:0003676,nuclei…	PF06507.13:Auxin response factor	B3-ARF	TF	B3->B3-ARF
auxin responsive GH3 gene family	Jman003G0013700	1.35	1.18	1.18	3.4	3.49	3.32	8.65	7.25	7.91	1.37701	8.38835e-13	4.48513e-12	up	2.6742	1.29236e-71	4.24476e-70	up	1.32192	7.77381e-25	2.62954e-23	up	Chr3	1308443	1311051	+	gene-Jman003G0013700	--	K14487 auxin responsive GH3 gene family | (RefSeq) probable indole-3-acetic acid-amido synthetase GH3.1 (A)	ko04075: Plant hormone signal transduction	XP_018827784.1	GH31_ARATH RecName: Full=Probable indole-3-acetic acid-amido synthetase GH3.1; EC=6.3.2.-; AltName: Full=Auxin-responsive GH3-like protein 1; Short=AtGH3-1;	At2g14960	GO:0005737,cytoplasm; GO:0016881,acid-amino acid ligase activity; GO:0009733,response to auxin; GO:0003674,molecular_function; GO:0003824,catalytic activity; GO:0016874,ligase activity; GO:0016879,ligase activity, forming carbon-nitrogen bonds; GO:0008150,biological_process; GO:0009719,response to endogenous stimulus; GO:0009725,response to hormone; GO:0010033,response to organic substance; GO:00…	PF03321.13:GH3 auxin-responsive promoter	--	--	--
	Jman001G0379800	0.84	0.71	0.78	2.04	2.55	2.71	0.35	0.54	0.53	1.55781	4.09072e-11	1.92731e-10	up	-0.726383	0.0213773	0.034465	false	-2.25952	5.67414e-18	1.15919e-16	down	Chr1	51260046	51263058	+	gene-Jman001G0379800	--	K14487 auxin responsive GH3 gene family | (RefSeq) probable indole-3-acetic acid-amido synthetase GH3.1 (A)	ko04075: Plant hormone signal transduction	XP_018851670.1	GH31_ARATH RecName: Full=Probable indole-3-acetic acid-amido synthetase GH3.1; EC=6.3.2.-; AltName: Full=Auxin-responsive GH3-like protein 1; Short=AtGH3-1;	At2g14960	GO:0005737,cytoplasm; GO:0016881,acid-amino acid ligase activity; GO:0009733,response to auxin; GO:0003674,molecular_function; GO:0003824,catalytic activity; GO:0016874,ligase activity; GO:0016879,ligase activity, forming carbon-nitrogen bonds; GO:0008150,biological_process; GO:0009719,response to endogenous stimulus; GO:0009725,response to hormone; GO:0010033,response to organic substance; GO:00…	PF03321.13:GH3 auxin-responsive promoter	--	--	--
	Jman010G0228700	0	0	0	1.72	2.31	2.14	0.58	0.41	0.38	9.00266	1.09653e-13	6.24433e-13	up	NA	NA	NA	NA	-2.07766	7.88978e-12	9.45982e-11	down	Chr10	28967756	28970096	+	gene-Jman010G0228700	--	K14487 auxin responsive GH3 gene family | (RefSeq) probable indole-3-acetic acid-amido synthetase GH3.1 (A)	ko04075: Plant hormone signal transduction	XP_018820419.1	GH31_ARATH RecName: Full=Probable indole-3-acetic acid-amido synthetase GH3.1; EC=6.3.2.-; AltName: Full=Auxin-responsive GH3-like protein 1; Short=AtGH3-1;	At2g14960	GO:0005737,cytoplasm; GO:0016881,acid-amino acid ligase activity; GO:0009733,response to auxin; GO:0003674,molecular_function; GO:0003824,catalytic activity; GO:0016874,ligase activity; GO:0016879,ligase activity, forming carbon-nitrogen bonds; GO:0008150,biological_process; GO:0009719,response to endogenous stimulus; GO:0009725,response to hormone; GO:0010033,response to organic substance; GO:00…	PF03321.13:GH3 auxin-responsive promoter	--	--	--
	Jman012G0030200	13	14.39	11.14	26.55	38.22	26.2	26.34	36.12	30.86	1.15684	4.34209e-17	3.05401e-16	up	1.27062	7.88762e-29	8.27963e-28	up	0.136444	0.556779	0.679938	false	Chr12	2789497	2792075	+	gene-Jman012G0030200	--	K14487 auxin responsive GH3 gene family | (RefSeq) probable indole-3-acetic acid-amido synthetase GH3.1 isoform X1 (A)	ko04075: Plant hormone signal transduction	XP_018854111.1	SPL8_ARATH RecName: Full=Squamosa promoter-binding-like protein 8;	At1g69170	GO:0005737,cytoplasm; GO:0005634,nucleus; GO:0003677,DNA binding; GO:0046872,metal ion binding; GO:0048653,anther development; GO:0030154,cell differentiation; GO:0009554,megasporogenesis; GO:0009556,microsporogenesis; GO:0003674,molecular_function; GO:0003676,nucleic acid binding; GO:0005488,binding; GO:0097159,organic cyclic compound binding; GO:1901363,heterocyclic compound binding; GO:0043167…	PF03110.14:SBP domain	SBP	TF	SBP
	Jman014G0019600	0.24	0.21	0.18	2.11	1.73	2.12	3.3	4.04	2.94	3.16269	1.1476e-17	8.33801e-17	up	4.02545	7.75232e-36	1.05647e-34	up	0.885933	8.64781e-06	4.61183e-05	false	Chr14	1396113	1398199	-	gene-Jman014G0019600	--	K14487 auxin responsive GH3 gene family | (RefSeq) indole-3-acetic acid-amido synthetase GH3.6-like (A)	ko04075: Plant hormone signal transduction	XP_018823745.1	GH36_ARATH RecName: Full=Indole-3-acetic acid-amido synthetase GH3.6; EC=6.3.2.-; AltName: Full=Auxin-responsive GH3-like protein 6; Short=AtGH3-6; AltName: Full=Protein DWARF IN LIGHT 1; Short=DFL-1;	At5g54510	GO:0005737,cytoplasm; GO:0016881,acid-amino acid ligase activity; GO:0010279,indole-3-acetic acid amido synthetase activity; GO:0010252,auxin homeostasis; GO:0009734,auxin-activated signaling pathway; GO:0009733,response to auxin; GO:0009826,unidimensional cell growth; GO:0003674,molecular_function; GO:0003824,catalytic activity; GO:0016874,ligase activity; GO:0016879,ligase activity, forming car…	PF03321.13:GH3 auxin-responsive promoter	--	--	--
	Jman002G0155500	2.55	2.55	2.3	10.2	10.76	11.98	19.22	17.93	19.33	2.07124	1.18549e-48	2.92197e-47	up	2.92727	1.88095e-143	1.79109e-141	up	0.879372	1.03035e-20	2.576e-19	false	Chr2	23413561	23416947	+	gene-Jman002G0155500	--	K14487 auxin responsive GH3 gene family | (RefSeq) indole-3-acetic acid-amido synthetase GH3.10 (A)	ko04075: Plant hormone signal transduction	XP_018813472.1	GH310_ARATH RecName: Full=Indole-3-acetic acid-amido synthetase GH3.10 {ECO:0000305}; EC=6.3.2.- {ECO:0000305}; AltName: Full=Auxin-responsive GH3-like protein 10 {ECO:0000305}; AltName: Full=Protein DWARF IN LIGHT 2 {ECO:0000303|PubMed:14581632};	At4g03400	GO:0009507,chloroplast; GO:0005737,cytoplasm; GO:0016881,acid-amino acid ligase activity; GO:0009416,response to light stimulus; GO:0003674,molecular_function; GO:0003824,catalytic activity; GO:0016874,ligase activity; GO:0016879,ligase activity, forming carbon-nitrogen bonds; GO:0008150,biological_process; GO:0009314,response to radiation; GO:0009628,response to abiotic stimulus; GO:0050896,resp…	PF03321.13:GH3 auxin-responsive promoter	--	--	--
	Jman003G0094800	0.2	0.28	0.22	0.45	0.58	0.67	0.81	0.57	0.53	1.21253	0.0140499	0.024298	up	1.45133	0.000937686	0.00190334	up	0.261644	0.500465	0.630218	false	Chr3	8220125	8222386	+	gene-Jman003G0094800	--	K14487 auxin responsive GH3 gene family | (RefSeq) indole-3-acetic acid-amido synthetase GH3.17-like isoform X1 (A)	ko04075: Plant hormone signal transduction	XP_018829100.1	GH317_ARATH RecName: Full=Indole-3-acetic acid-amido synthetase GH3.17; EC=6.3.2.-; AltName: Full=Auxin-responsive GH3-like protein 17; Short=AtGH3-17;	At1g28130	GO:0005737,cytoplasm; GO:0005634,nucleus; GO:0016881,acid-amino acid ligase activity; GO:0010279,indole-3-acetic acid amido synthetase activity; GO:0010252,auxin homeostasis; GO:0009733,response to auxin; GO:0003674,molecular_function; GO:0003824,catalytic activity; GO:0016874,ligase activity; GO:0016879,ligase activity, forming carbon-nitrogen bonds; GO:0008150,biological_process; GO:0042592,hom…	PF03321.13:GH3 auxin-responsive promoter	--	--	--
	Jman004G0237200	0.73	0.55	0.64	3.31	3.6	3.26	6.61	5.9	5.79	2.31462	6.08223e-25	6.26058e-24	up	3.23653	1.20103e-68	3.76473e-67	up	0.948288	2.57102e-12	3.22579e-11	false	Chr4	35772389	35774900	+	gene-Jman004G0237200	--	K14487 auxin responsive GH3 gene family | (RefSeq) indole-3-acetic acid-amido synthetase GH3.6 (A)	ko04075: Plant hormone signal transduction	XP_018852164.1	GH36_ARATH RecName: Full=Indole-3-acetic acid-amido synthetase GH3.6; EC=6.3.2.-; AltName: Full=Auxin-responsive GH3-like protein 6; Short=AtGH3-6; AltName: Full=Protein DWARF IN LIGHT 1; Short=DFL-1;	At5g54510	GO:0005737,cytoplasm; GO:0016881,acid-amino acid ligase activity; GO:0010279,indole-3-acetic acid amido synthetase activity; GO:0010252,auxin homeostasis; GO:0009734,auxin-activated signaling pathway; GO:0009733,response to auxin; GO:0009826,unidimensional cell growth; GO:0003674,molecular_function; GO:0003824,catalytic activity; GO:0016874,ligase activity; GO:0016879,ligase activity, forming car…	PF03321.13:GH3 auxin-responsive promoter	--	--	--
auxin-responsive protein IAA	Jman001G0079800	0.52	0.6	0.51	0.71	0.92	0.72	1.89	1.66	2.07	0.442273	0.182406	0.242879	false	1.78019	1.45645e-13	7.37434e-13	up	1.36144	1.82307e-08	1.45442e-07	up	Chr1	7481663	7485615	+	gene-Jman001G0079800	--	K14484 auxin-responsive protein IAA | (RefSeq) auxin-responsive protein IAA6-like (A)	ko04075: Plant hormone signal transduction	XP_018812748.1	IAA26_ARATH RecName: Full=Auxin-responsive protein IAA26; AltName: Full=Indoleacetic acid-induced protein 26; AltName: Full=Phytochrome-associated protein 1;	At3g16500	GO:0005634,nucleus; GO:0003700,DNA-binding transcription factor activity; GO:0042802,identical protein binding; GO:0009734,auxin-activated signaling pathway; GO:0009733,response to auxin; GO:0140110,transcription regulator activity; GO:0003674,molecular_function; GO:0005515,protein binding; GO:0005488,binding; GO:0007165,signal transduction; GO:0007154,cell communication; GO:0008150,biological_pr…	PF02309.16:AUX/IAA family	AUX/IAA	TR	AUX/IAA
	Jman002G0052500	0.47	0.38	0.34	0.49	0.63	0.7	1.3	1.02	1.42	NA	NA	NA	NA	1.63546	0.000818498	0.00167648	up	1.14392	0.0165453	0.0404709	up	Chr2	5563337	5565301	-	gene-Jman002G0052500	--	K14484 auxin-responsive protein IAA | (RefSeq) auxin-responsive protein IAA1-like (A)	ko04075: Plant hormone signal transduction	XP_018822806.1	IAA16_ARATH RecName: Full=Auxin-responsive protein IAA16; AltName: Full=Indoleacetic acid-induced protein 16;	At3g04730	GO:0005634,nucleus; GO:0003700,DNA-binding transcription factor activity; GO:0042802,identical protein binding; GO:0000976,transcription regulatory region sequence-specific DNA binding; GO:0009734,auxin-activated signaling pathway; GO:0009733,response to auxin; GO:0140110,transcription regulator activity; GO:0003674,molecular_function; GO:0005515,protein binding; GO:0005488,binding; GO:0001067,re…	PF02309.16:AUX/IAA family	AUX/IAA	TR	AUX/IAA
	Jman013G0062200	4.77	4.71	5.55	11.12	9.81	10.76	5.17	4.86	4.37	0.988113	2.47115e-10	1.09296e-09	false	-0.0753663	0.657225	0.712052	false	-1.03921	1.57284e-11	1.8373e-10	down	Chr13	8178310	8179782	-	gene-Jman013G0062200	--	K14484 auxin-responsive protein IAA | (RefSeq) auxin-induced protein 22D-like (A)	ko04075: Plant hormone signal transduction	XP_018815281.1	AX22D_VIGRR RecName: Full=Auxin-induced protein 22D; AltName: Full=Indole-3-acetic acid-induced protein ARG13;	At5g43700	GO:0005634,nucleus; GO:0009734,auxin-activated signaling pathway; GO:0006355,regulation of transcription, DNA-templated; GO:0007165,signal transduction; GO:0007154,cell communication; GO:0008150,biological_process; GO:0009719,response to endogenous stimulus; GO:0009725,response to hormone; GO:0009733,response to auxin; GO:0009755,hormone-mediated signaling pathway; GO:0009987,cellular process; GO…	PF02309.16:AUX/IAA family	AUX/IAA	TR	AUX/IAA
	Jman001G0068700	0.25	0.51	0.06	1.82	2.38	2	2.05	2.34	2.4	2.89167	4.47275e-06	1.31788e-05	up	3.11254	3.85045e-08	1.28327e-07	up	0.236784	0.502355	0.632212	false	Chr1	6439552	6442568	-	gene-Jman001G0068700	--	K14484 auxin-responsive protein IAA | (RefSeq) auxin-induced protein 22C-like (A)	ko04075: Plant hormone signal transduction	XP_018844360.1	AUX22_SOYBN RecName: Full=Auxin-induced protein AUX22;	At3g15540	GO:0005634,nucleus; GO:0009734,auxin-activated signaling pathway; GO:0006355,regulation of transcription, DNA-templated; GO:0007165,signal transduction; GO:0007154,cell communication; GO:0008150,biological_process; GO:0009719,response to endogenous stimulus; GO:0009725,response to hormone; GO:0009733,response to auxin; GO:0009755,hormone-mediated signaling pathway; GO:0009987,cellular process; GO…	PF02309.16:AUX/IAA family	AUX/IAA	TR	AUX/IAA
	Jman001G0119900	16.37	12.31	16.12	61.99	59.22	66.11	53.69	52.77	54.77	1.9725	3.34547e-53	9.67626e-52	up	1.8314	2.21822e-53	4.85246e-52	up	-0.115782	0.211206	0.330374	false	Chr1	11588446	11589001	-	gene-Jman001G0119900	--	K14484 auxin-responsive protein IAA | (RefSeq) auxin-induced protein 22D-like (A)	ko04075: Plant hormone signal transduction	XP_018818607.1	AX22D_VIGRR RecName: Full=Auxin-induced protein 22D; AltName: Full=Indole-3-acetic acid-induced protein ARG13;	At5g43700	GO:0005634,nucleus; GO:0009734,auxin-activated signaling pathway; GO:0006355,regulation of transcription, DNA-templated; GO:0007165,signal transduction; GO:0007154,cell communication; GO:0008150,biological_process; GO:0009719,response to endogenous stimulus; GO:0009725,response to hormone; GO:0009733,response to auxin; GO:0009755,hormone-mediated signaling pathway; GO:0009987,cellular process; GO…	PF02309.16:AUX/IAA family	AUX/IAA	TR	AUX/IAA
	Jman001G0120200	37.81	38.54	39.37	86.43	83.41	90.5	84.13	78.86	78.85	1.08449	3.41654e-58	1.15805e-56	up	1.05434	9.37918e-62	2.56716e-60	up	-0.00550959	0.931548	0.958621	false	Chr1	11604955	11607542	+	gene-Jman001G0120200	--	K14484 auxin-responsive protein IAA | (RefSeq) auxin-responsive protein IAA14-like (A)	ko04075: Plant hormone signal transduction	XP_018818667.1	IAA14_ARATH RecName: Full=Auxin-responsive protein IAA14; AltName: Full=Indoleacetic acid-induced protein 14; AltName: Full=Protein SOLITARY ROOT;	At3g23050	GO:0005634,nucleus; GO:0003700,DNA-binding transcription factor activity; GO:0000976,transcription regulatory region sequence-specific DNA binding; GO:0009734,auxin-activated signaling pathway; GO:0010102,lateral root morphogenesis; GO:0045892,negative regulation of transcription, DNA-templated; GO:0009733,response to auxin; GO:0140110,transcription regulator activity; GO:0003674,molecular_functi…	PF02309.16:AUX/IAA family	AUX/IAA	TR	AUX/IAA
	Jman010G0046900	2.9	2.18	2.84	6.75	5.65	7.32	5.81	6.07	6.88	1.22488	7.94244e-11	3.65098e-10	up	1.22842	3.34689e-13	1.65685e-12	up	0.0290013	0.848585	0.905687	false	Chr10	3882048	3884501	-	gene-Jman010G0046900	--	K14484 auxin-responsive protein IAA | (RefSeq) auxin-responsive protein IAA17-like (A)	ko04075: Plant hormone signal transduction	XP_018847560.1	IAA17_ARATH RecName: Full=Auxin-responsive protein IAA17; AltName: Full=Auxin response 3; AltName: Full=Indoleacetic acid-induced protein 17;	At1g04250	GO:0005634,nucleus; GO:0003700,DNA-binding transcription factor activity; GO:0042802,identical protein binding; GO:0009734,auxin-activated signaling pathway; GO:1900057,positive regulation of leaf senescence; GO:0009733,response to auxin; GO:0140110,transcription regulator activity; GO:0003674,molecular_function; GO:0005515,protein binding; GO:0005488,binding; GO:0007165,signal transduction; GO:0…	PF02309.16:AUX/IAA family	AUX/IAA	TR	AUX/IAA
	Jman010G0083800	7.01	6.5	7.65	21.33	20.12	21.79	21.44	21.53	23.05	1.49137	1.69852e-38	3.01375e-37	up	1.62885	1.42914e-55	3.34249e-54	up	0.162656	0.0704165	0.136501	false	Chr10	7229306	7230904	-	gene-Jman010G0083800	--	K14484 auxin-responsive protein IAA | (RefSeq) auxin-responsive protein IAA4-like (A)	ko04075: Plant hormone signal transduction	XP_018838419.1	AX22B_VIGRR RecName: Full=Auxin-induced protein 22B; AltName: Full=Indole-3-acetic acid-induced protein ARG4;	At5g43700	GO:0005634,nucleus; GO:0009734,auxin-activated signaling pathway; GO:0006355,regulation of transcription, DNA-templated; GO:0007165,signal transduction; GO:0007154,cell communication; GO:0008150,biological_process; GO:0009719,response to endogenous stimulus; GO:0009725,response to hormone; GO:0009733,response to auxin; GO:0009755,hormone-mediated signaling pathway; GO:0009987,cellular process; GO…	PF02309.16:AUX/IAA family	AUX/IAA	TR	AUX/IAA
	Jman002G0030400	15.27	14.55	15.37	34.67	32.76	33.08	32.91	31.15	32.67	1.06758	7.16903e-33	1.0315e-31	up	1.08794	5.2725e-41	8.58409e-40	up	0.045041	0.564989	0.687038	false	Chr2	3082800	3085325	-	gene-Jman002G0030400	--	K14484 auxin-responsive protein IAA | (RefSeq) auxin-induced protein AUX28-like (A)	ko04075: Plant hormone signal transduction	XP_018827301.1	AUX28_SOYBN RecName: Full=Auxin-induced protein AUX28;	At3g23050	GO:0005634,nucleus; GO:0009734,auxin-activated signaling pathway; GO:0006355,regulation of transcription, DNA-templated; GO:0007165,signal transduction; GO:0007154,cell communication; GO:0008150,biological_process; GO:0009719,response to endogenous stimulus; GO:0009725,response to hormone; GO:0009733,response to auxin; GO:0009755,hormone-mediated signaling pathway; GO:0009987,cellular process; GO…	PF02309.16:AUX/IAA family	AUX/IAA	TR	AUX/IAA
	Jman005G0282000	1.12	1.81	1.15	3.38	3.09	3.01	2.49	2.57	3.09	1.14431	0.000719148	0.00156847	up	1.00631	0.00159115	0.00311347	up	-0.114659	0.675518	0.777487	false	Chr5	36617469	36620655	-	gene-Jman005G0282000	--	K14484 auxin-responsive protein IAA | (RefSeq) auxin-responsive protein IAA29-like (A)	ko04075: Plant hormone signal transduction	XP_018822193.1	IAA29_ARATH RecName: Full=Auxin-responsive protein IAA29; AltName: Full=Indoleacetic acid-induced protein 29;	At4g32280_1	GO:0005634,nucleus; GO:0003700,DNA-binding transcription factor activity; GO:0009734,auxin-activated signaling pathway; GO:0009733,response to auxin; GO:0010218,response to far red light; GO:0010114,response to red light; GO:0140110,transcription regulator activity; GO:0003674,molecular_function; GO:0007165,signal transduction; GO:0007154,cell communication; GO:0008150,biological_process; GO:0009…	PF02309.16:AUX/IAA family	AUX/IAA	TR	AUX/IAA
	Jman006G0222300	1.34	0.99	1.51	3.68	3.26	3.29	2.84	2.82	3.65	1.32046	9.76903e-05	0.000241284	up	1.26075	7.11636e-05	0.000167579	up	-0.0336835	0.900692	0.939606	false	Chr6	32029021	32030284	-	gene-Jman006G0222300	--	K14484 auxin-responsive protein IAA | (RefSeq) auxin-responsive protein IAA29-like (A)	ko04075: Plant hormone signal transduction	XP_018855892.1	IAA20_ORYSJ RecName: Full=Auxin-responsive protein IAA20; AltName: Full=Indoleacetic acid-induced protein 20;	At4g32280_1	GO:0005634,nucleus; GO:0009734,auxin-activated signaling pathway; GO:0006355,regulation of transcription, DNA-templated; GO:0009733,response to auxin; GO:0007165,signal transduction; GO:0007154,cell communication; GO:0008150,biological_process; GO:0009719,response to endogenous stimulus; GO:0009725,response to hormone; GO:0009755,hormone-mediated signaling pathway; GO:0009987,cellular process; GO…	PF02309.16:AUX/IAA family	AUX/IAA	TR	AUX/IAA
	Jman006G0233300	0.56	0.75	0.67	2.57	2.39	2.78	3.44	3.07	3.55	1.89004	5.41743e-07	1.76909e-06	up	2.34654	4.46666e-13	2.19631e-12	up	0.479672	0.0559598	0.112799	false	Chr6	33385695	33387256	-	gene-Jman006G0233300	--	K14484 auxin-responsive protein IAA | (RefSeq) auxin-induced protein 22D-like (A)	ko04075: Plant hormone signal transduction	XP_018812361.1	AX22D_VIGRR RecName: Full=Auxin-induced protein 22D; AltName: Full=Indole-3-acetic acid-induced protein ARG13;	At5g43700	GO:0005634,nucleus; GO:0009734,auxin-activated signaling pathway; GO:0006355,regulation of transcription, DNA-templated; GO:0007165,signal transduction; GO:0007154,cell communication; GO:0008150,biological_process; GO:0009719,response to endogenous stimulus; GO:0009725,response to hormone; GO:0009733,response to auxin; GO:0009755,hormone-mediated signaling pathway; GO:0009987,cellular process; GO…	PF02309.16:AUX/IAA family	AUX/IAA	TR	AUX/IAA
	Jman002G0041100	1.64	2.08	2.21	5.51	3.88	5.09	4.11	4.69	2.55	1.20335	4.60457e-05	0.000118949	up	0.924663	0.00213761	0.00410235	false	-0.253718	0.354628	0.490344	false	Chr2	4262243	4263096	+	gene-Jman002G0041100	--	K14484 auxin-responsive protein IAA | (RefSeq) auxin-responsive protein IAA29-like (A)	ko04075: Plant hormone signal transduction	XP_018826739.1	IAA31_ARATH RecName: Full=Auxin-responsive protein IAA31; AltName: Full=Indoleacetic acid-induced protein 31;	At4g32280_1	GO:0005634,nucleus; GO:0003700,DNA-binding transcription factor activity; GO:0042802,identical protein binding; GO:0000976,transcription regulatory region sequence-specific DNA binding; GO:0009734,auxin-activated signaling pathway; GO:0009630,gravitropism; GO:0009733,response to auxin; GO:0048364,root development; GO:0048367,shoot system development; GO:0140110,transcription regulator activity; G…	PF02309.16:AUX/IAA family	AUX/IAA	TR	AUX/IAA
	Jman006G0233500	44.73	43.58	46.53	98.48	94.59	106.92	88.4	87.5	89.7	1.06788	1.90278e-55	5.96784e-54	up	0.968402	5.77528e-61	1.55261e-59	false	-0.0746461	0.229967	0.353007	false	Chr6	33402600	33405641	+	gene-Jman006G0233500	--	K14484 auxin-responsive protein IAA | (RefSeq) auxin-induced protein AUX28-like isoform X1 (A)	ko04075: Plant hormone signal transduction	XP_018812473.1	AUX28_SOYBN RecName: Full=Auxin-induced protein AUX28;	At3g04730	GO:0005634,nucleus; GO:0009734,auxin-activated signaling pathway; GO:0006355,regulation of transcription, DNA-templated; GO:0007165,signal transduction; GO:0007154,cell communication; GO:0008150,biological_process; GO:0009719,response to endogenous stimulus; GO:0009725,response to hormone; GO:0009733,response to auxin; GO:0009755,hormone-mediated signaling pathway; GO:0009987,cellular process; GO…	PF02309.16:AUX/IAA family	AUX/IAA	TR	AUX/IAA
brassinosteroid insensitive 1-associated receptor kinase 1 [EC:2.7.10.1 2.7.11.1]	Jman013G0189700	10.76	10.55	10.79	0.39	0.22	0.57	11.54	11.02	12.02	-4.8301	2.0519e-89	1.4057e-87	down	0.0988687	0.295056	0.36253	false	4.95334	9.04696e-97	3.20842e-94	up	Chr13	25855649	25858583	-	gene-Jman013G0189700	--	K13416 brassinosteroid insensitive 1-associated receptor kinase 1 [EC:2.7.10.1 2.7.11.1] | (RefSeq) BRASSINOSTEROID INSENSITIVE 1-associated receptor kinase 1-like (A)	ko04016: MAPK signaling pathway - plant; ko04075: Plant hormone signal transduction; ko04626: Plant-pathogen interaction	XP_018836226.1	LRK10_WHEAT RecName: Full=Rust resistance kinase Lr10 {ECO:0000312|EMBL:AAC49629.1}; EC=2.7.11.1; AltName: Full=Probable receptor-like serine/threonine-protein kinase LRK10; Flags: Precursor;	At5g24080	GO:0016021,integral component of membrane; GO:0005886,plasma membrane; GO:0005524,ATP binding; GO:0106310,NA; GO:0106311,NA; GO:0000166,nucleotide binding; GO:0003674,molecular_function; GO:0005488,binding; GO:0008144,drug binding; GO:0017076,purine nucleotide binding; GO:0030554,adenyl nucleotide binding; GO:0032553,ribonucleotide binding; GO:0032555,purine ribonucleotide binding; GO:0032559,ade…	PF00069.25:Protein kinase domain	--	--	--
	Jman003G0296100	9.86	8.87	8.99	3.33	2.77	3.16	8.35	8.7	7.71	-1.66667	7.81145e-38	1.35216e-36	down	-0.172629	0.0802064	0.114646	false	1.51933	1.02248e-30	4.98009e-29	up	Chr3	37772185	37774579	-	gene-Jman003G0296100	--	K13416 brassinosteroid insensitive 1-associated receptor kinase 1 [EC:2.7.10.1 2.7.11.1] | (RefSeq) BRASSINOSTEROID INSENSITIVE 1-associated receptor kinase 1-like isoform X1 (A)	ko04016: MAPK signaling pathway - plant; ko04075: Plant hormone signal transduction; ko04626: Plant-pathogen interaction	XP_018810780.1	LRK10_WHEAT RecName: Full=Rust resistance kinase Lr10 {ECO:0000312|EMBL:AAC49629.1}; EC=2.7.11.1; AltName: Full=Probable receptor-like serine/threonine-protein kinase LRK10; Flags: Precursor;	At1g66910	GO:0016021,integral component of membrane; GO:0005886,plasma membrane; GO:0005524,ATP binding; GO:0106310,NA; GO:0106311,NA; GO:0000166,nucleotide binding; GO:0003674,molecular_function; GO:0005488,binding; GO:0008144,drug binding; GO:0017076,purine nucleotide binding; GO:0030554,adenyl nucleotide binding; GO:0032553,ribonucleotide binding; GO:0032555,purine ribonucleotide binding; GO:0032559,ade…	PF07714.17:Protein tyrosine kinase	--	--	--
	Jman004G0086300	0.54	0.39	0.26	3.22	2.73	2.49	2.01	0.86	0.89	2.74792	6.969e-31	9.274e-30	up	1.65076	0.00129686	0.00257519	up	-1.06818	0.010718	0.0279423	down	Chr4	11997248	12075299	-	gene-Jman004G0086300	--	K13416 brassinosteroid insensitive 1-associated receptor kinase 1 [EC:2.7.10.1 2.7.11.1] | (RefSeq) BRASSINOSTEROID INSENSITIVE 1-associated receptor kinase 1-like isoform X1 (A)	ko04016: MAPK signaling pathway - plant; ko04075: Plant hormone signal transduction; ko04626: Plant-pathogen interaction	XP_018829969.1	Y5614_ARATH RecName: Full=Probable LRR receptor-like serine/threonine-protein kinase At1g56140; EC=2.7.11.1; Flags: Precursor;	At1g56120	GO:0016021,integral component of membrane; GO:0005886,plasma membrane; GO:0005524,ATP binding; GO:0106310,NA; GO:0004674,protein serine/threonine kinase activity; GO:0106311,NA; GO:0046777,protein autophosphorylation; GO:0000166,nucleotide binding; GO:0003674,molecular_function; GO:0005488,binding; GO:0008144,drug binding; GO:0017076,purine nucleotide binding; GO:0030554,adenyl nucleotide binding…	PF00069.25:Protein kinase domain	--	--	--
	Jman001G0001300	9.7	10.12	9.7	23.85	25.22	26.93	23.69	24.74	26.34	1.28035	5.12688e-69	2.27955e-67	up	1.33354	4.08321e-89	1.81803e-87	up	0.0776064	0.256392	0.383785	false	Chr1	250899	255330	+	gene-Jman001G0001300	--	K13416 brassinosteroid insensitive 1-associated receptor kinase 1 [EC:2.7.10.1 2.7.11.1] | (RefSeq) BRASSINOSTEROID INSENSITIVE 1-associated receptor kinase 1-like (A)	ko04016: MAPK signaling pathway - plant; ko04075: Plant hormone signal transduction; ko04626: Plant-pathogen interaction	XP_018821840.1	IRK_ARATH RecName: Full=Probable LRR receptor-like serine/threonine-protein kinase IRK {ECO:0000305}; EC=2.7.11.1 {ECO:0000305}; AltName: Full=Inflorescence and root apices receptor-like kinase {ECO:0000303|Ref.1}; Flags: Precursor;	At3g56370	GO:0016021,integral component of membrane; GO:0005886,plasma membrane; GO:0005524,ATP binding; GO:0106310,NA; GO:0106311,NA; GO:0051302,regulation of cell division; GO:0048364,root development; GO:0000166,nucleotide binding; GO:0003674,molecular_function; GO:0005488,binding; GO:0008144,drug binding; GO:0017076,purine nucleotide binding; GO:0030554,adenyl nucleotide binding; GO:0032553,ribonucleot…	PF13855.6:Leucine rich repeat	--	--	--
	Jman012G0061700	15.26	15.67	15.76	40.19	41.57	44.78	35.55	36.31	40.78	1.35329	2.47801e-86	1.56959e-84	up	1.26168	1.15721e-76	4.21638e-75	up	-0.0670975	0.332958	0.46724	false	Chr12	5592683	5597937	+	gene-Jman012G0061700	--	K13416 brassinosteroid insensitive 1-associated receptor kinase 1 [EC:2.7.10.1 2.7.11.1] | (RefSeq) BRASSINOSTEROID INSENSITIVE 1-associated receptor kinase 1-like (A)	ko04016: MAPK signaling pathway - plant; ko04075: Plant hormone signal transduction; ko04626: Plant-pathogen interaction	XP_018828499.1	Y5830_ARATH RecName: Full=Probable inactive receptor kinase At5g58300; Flags: Precursor;	At5g58300	GO:0016021,integral component of membrane; GO:0005886,plasma membrane; GO:0005524,ATP binding; GO:0004672,protein kinase activity; GO:0000166,nucleotide binding; GO:0003674,molecular_function; GO:0005488,binding; GO:0008144,drug binding; GO:0017076,purine nucleotide binding; GO:0030554,adenyl nucleotide binding; GO:0032553,ribonucleotide binding; GO:0032555,purine ribonucleotide binding; GO:00325…	PF00069.25:Protein kinase domain	--	--	--
	Jman012G0204200	6.12	6.01	6.64	21.44	21.19	22.92	31.65	31.02	33.1	1.71733	3.44245e-82	1.98124e-80	up	2.33991	8.97914e-204	1.33878e-201	up	0.647611	3.12676e-21	8.20439e-20	false	Chr12	25954085	25965040	-	gene-Jman012G0204200	--	K13416 brassinosteroid insensitive 1-associated receptor kinase 1 [EC:2.7.10.1 2.7.11.1] | (RefSeq) BRASSINOSTEROID INSENSITIVE 1-associated receptor kinase 1-like (A)	ko04016: MAPK signaling pathway - plant; ko04075: Plant hormone signal transduction; ko04626: Plant-pathogen interaction	XP_018855917.1	RLK1_ARATH RecName: Full=G-type lectin S-receptor-like serine/threonine-protein kinase RLK1; EC=2.7.11.1; AltName: Full=Receptor-like protein kinase 1; Flags: Precursor;	At5g60900	GO:0016021,integral component of membrane; GO:0005886,plasma membrane; GO:0005524,ATP binding; GO:0005516,calmodulin binding; GO:0030246,carbohydrate binding; GO:0106310,NA; GO:0004674,protein serine/threonine kinase activity; GO:0106311,NA; GO:0000166,nucleotide binding; GO:0003674,molecular_function; GO:0005488,binding; GO:0008144,drug binding; GO:0017076,purine nucleotide binding; GO:0030554,a…	PF00069.25:Protein kinase domain	--	--	--
	Jman004G0086000	0.33	0.4	0.43	1.03	1.04	1.58	0.95	1.11	0.99	1.56071	1.19154e-07	4.13901e-07	up	1.37504	1.87709e-07	5.8628e-07	up	-0.160855	0.49499	0.624989	false	Chr4	11891829	11966865	-	gene-Jman004G0086000	--	K13416 brassinosteroid insensitive 1-associated receptor kinase 1 [EC:2.7.10.1 2.7.11.1] | (RefSeq) BRASSINOSTEROID INSENSITIVE 1-associated receptor kinase 1-like isoform X1 (A)	ko04016: MAPK signaling pathway - plant; ko04075: Plant hormone signal transduction; ko04626: Plant-pathogen interaction	XP_018829969.1	Y5614_ARATH RecName: Full=Probable LRR receptor-like serine/threonine-protein kinase At1g56140; EC=2.7.11.1; Flags: Precursor;	At1g56120	GO:0016021,integral component of membrane; GO:0005886,plasma membrane; GO:0005524,ATP binding; GO:0106310,NA; GO:0004674,protein serine/threonine kinase activity; GO:0106311,NA; GO:0046777,protein autophosphorylation; GO:0000166,nucleotide binding; GO:0003674,molecular_function; GO:0005488,binding; GO:0008144,drug binding; GO:0017076,purine nucleotide binding; GO:0030554,adenyl nucleotide binding…	PF00069.25:Protein kinase domain	--	--	--
	Jman002G0109200	15.71	16.74	16.42	12.82	13.84	14.42	6.18	6.55	7.08	-0.335247	2.09279e-05	5.66166e-05	false	-1.31043	4.86479e-60	1.28497e-58	down	-0.950883	2.61155e-25	9.07724e-24	false	Chr2	13715505	13736770	+	gene-Jman002G0109200	--	K13416 brassinosteroid insensitive 1-associated receptor kinase 1 [EC:2.7.10.1 2.7.11.1] | (RefSeq) BRASSINOSTEROID INSENSITIVE 1-associated receptor kinase 1 (A)	ko04016: MAPK signaling pathway - plant; ko04075: Plant hormone signal transduction; ko04626: Plant-pathogen interaction	XP_018860114.1	Y1765_ARATH RecName: Full=Probable LRR receptor-like serine/threonine-protein kinase At1g07650; EC=2.7.11.1; Flags: Precursor;	At1g07650	GO:0016021,integral component of membrane; GO:0005886,plasma membrane; GO:0005524,ATP binding; GO:0106310,NA; GO:0004674,protein serine/threonine kinase activity; GO:0106311,NA; GO:0046777,protein autophosphorylation; GO:0000166,nucleotide binding; GO:0003674,molecular_function; GO:0005488,binding; GO:0008144,drug binding; GO:0017076,purine nucleotide binding; GO:0030554,adenyl nucleotide binding…	PF07714.17:Protein tyrosine kinase	--	--	--
	Jman001G0240300	3.94	3.96	4.1	8.48	9.34	9.84	6.31	6.17	6.56	1.11864	2.03934e-25	2.14789e-24	up	0.656307	9.778e-11	4.0571e-10	false	-0.437711	7.08497e-06	3.82238e-05	false	Chr1	30364507	30367523	+	gene-Jman001G0240300	--	K13416 brassinosteroid insensitive 1-associated receptor kinase 1 [EC:2.7.10.1 2.7.11.1] | (RefSeq) dual specificity protein kinase zakA-like (A)	ko04016: MAPK signaling pathway - plant; ko04075: Plant hormone signal transduction; ko04626: Plant-pathogen interaction	XP_018837123.1	LRKS2_ARATH RecName: Full=Receptor like protein kinase S.2; Short=LecRK-S.2; EC=2.7.11.1;	At2g32800	GO:0005886,plasma membrane; GO:0005524,ATP binding; GO:0106310,NA; GO:0106311,NA; GO:0004675,transmembrane receptor protein serine/threonine kinase activity; GO:0071395,cellular response to jasmonic acid stimulus; GO:0071446,cellular response to salicylic acid stimulus; GO:0042742,defense response to bacterium; GO:0002229,defense response to oomycetes; GO:0009617,response to bacterium; GO:0009611…	PF00069.25:Protein kinase domain	--	--	--
	Jman001G0376800	0.17	0.34	0.44	0.73	0.71	0.74	0.54	0.51	0.69	1.1084	0.00320295	0.0062742	up	0.855491	0.0186645	0.0304005	false	-0.22726	0.44696	0.580856	false	Chr1	50805018	50808176	-	gene-Jman001G0376800	--	K13416 brassinosteroid insensitive 1-associated receptor kinase 1 [EC:2.7.10.1 2.7.11.1] | (RefSeq) BRASSINOSTEROID INSENSITIVE 1-associated receptor kinase 1-like (A)	ko04016: MAPK signaling pathway - plant; ko04075: Plant hormone signal transduction; ko04626: Plant-pathogen interaction	XP_018845035.1	Y4372_ARATH RecName: Full=Probable LRR receptor-like serine/threonine-protein kinase At4g37250; EC=2.7.11.1; Flags: Precursor;	At5g67280	GO:0016021,integral component of membrane; GO:0005524,ATP binding; GO:0106310,NA; GO:0106311,NA; GO:0000166,nucleotide binding; GO:0003674,molecular_function; GO:0005488,binding; GO:0008144,drug binding; GO:0017076,purine nucleotide binding; GO:0030554,adenyl nucleotide binding; GO:0032553,ribonucleotide binding; GO:0032555,purine ribonucleotide binding; GO:0032559,adenyl ribonucleotide binding; …	PF00069.25:Protein kinase domain	--	--	--
	Jman002G0223900	1.22	0.99	1.11	0.4	0.41	0.48	0.81	0.72	0.84	-1.44622	1.74051e-06	5.3705e-06	down	-0.505803	0.0337914	0.0524566	false	0.965385	0.00267046	0.0083395	false	Chr2	31244858	31247414	+	gene-Jman002G0223900	--	K13416 brassinosteroid insensitive 1-associated receptor kinase 1 [EC:2.7.10.1 2.7.11.1] | (RefSeq) BRASSINOSTEROID INSENSITIVE 1-associated receptor kinase 1-like (A)	ko04016: MAPK signaling pathway - plant; ko04075: Plant hormone signal transduction; ko04626: Plant-pathogen interaction	XP_018859229.1	LERK3_ORYSI RecName: Full=G-type lectin S-receptor-like serine/threonine-protein kinase LECRK3 {ECO:0000305}; Short=OsLecRK3 {ECO:0000303|PubMed:25485617}; EC=2.7.11.1 {ECO:0000305}; AltName: Full=OsRLCK135 {ECO:0000305}; Flags: Precursor;	At5g60900	GO:0016021,integral component of membrane; GO:0005524,ATP binding; GO:0030246,carbohydrate binding; GO:0106310,NA; GO:0106311,NA; GO:0006952,defense response; GO:0000166,nucleotide binding; GO:0003674,molecular_function; GO:0005488,binding; GO:0008144,drug binding; GO:0017076,purine nucleotide binding; GO:0030554,adenyl nucleotide binding; GO:0032553,ribonucleotide binding; GO:0032555,purine ribo…	PF00069.25:Protein kinase domain	--	--	--
BR-signaling kinase [EC:2.7.11.1]	Jman004G0137700	0.68	0.66	0.64	1.77	1.8	1.56	1.67	1.37	1.26	1.29303	5.57246e-05	0.000142363	up	1.1132	0.00028916	0.000630361	up	-0.155464	0.561471	0.684079	false	Chr4	24708374	24719595	+	gene-Jman004G0137700	--	K14500 BR-signaling kinase [EC:2.7.11.1] | (RefSeq) serine/threonine-protein kinase BSK2-like (A)	ko04075: Plant hormone signal transduction	XP_002280602.1	BSK2_ARATH RecName: Full=Serine/threonine-protein kinase BSK2 {ECO:0000305}; EC=2.7.11.1 {ECO:0000305}; AltName: Full=Brassinosteroid-signaling kinase 2 {ECO:0000303|PubMed:18653891};	At5g46570	GO:0005886,plasma membrane; GO:0005524,ATP binding; GO:0106310,NA; GO:0106311,NA; GO:0009742,brassinosteroid mediated signaling pathway; GO:0000166,nucleotide binding; GO:0003674,molecular_function; GO:0005488,binding; GO:0008144,drug binding; GO:0017076,purine nucleotide binding; GO:0030554,adenyl nucleotide binding; GO:0032553,ribonucleotide binding; GO:0032555,purine ribonucleotide binding; GO…	PF07714.17:Protein tyrosine kinase	--	--	--
	Jman008G0028700	2.49	2.24	2.4	8.47	8.64	9.07	8.22	8.18	8.32	1.78797	1.2521e-27	1.44934e-26	up	1.78156	4.5245e-32	5.335e-31	up	0.0183963	0.880936	0.926276	false	Chr8	3178256	3182371	-	gene-Jman008G0028700	--	K14500 BR-signaling kinase [EC:2.7.11.1] | (RefSeq) probable serine/threonine-protein kinase BSK3 (A)	ko04075: Plant hormone signal transduction	XP_015897079.1	BSK6_ARATH RecName: Full=Serine/threonine-protein kinase BSK6 {ECO:0000305}; EC=2.7.11.1 {ECO:0000305}; AltName: Full=Brassinosteroid-signaling kinase 6 {ECO:0000303|PubMed:23496207};	At3g54030	GO:0005886,plasma membrane; GO:0005524,ATP binding; GO:0106310,NA; GO:0106311,NA; GO:0009742,brassinosteroid mediated signaling pathway; GO:0000166,nucleotide binding; GO:0003674,molecular_function; GO:0005488,binding; GO:0008144,drug binding; GO:0017076,purine nucleotide binding; GO:0030554,adenyl nucleotide binding; GO:0032553,ribonucleotide binding; GO:0032555,purine ribonucleotide binding; GO…	PF07714.17:Protein tyrosine kinase	--	--	--
	Jman015G0093800	1.56	2.16	1.07	0.62	0.65	0.71	2.39	1.91	2.7	-1.34663	2.26639e-05	6.10583e-05	down	0.549667	0.0184435	0.0300601	false	1.91598	2.0076e-13	2.80581e-12	up	Chr15	15093830	15098369	+	gene-Jman015G0093800	--	K14500 BR-signaling kinase [EC:2.7.11.1] | (RefSeq) probable serine/threonine-protein kinase At5g41260 isoform X1 (A)	ko04075: Plant hormone signal transduction	XP_018830596.1	BSK5_ARATH RecName: Full=Serine/threonine-protein kinase BSK5 {ECO:0000305}; EC=2.7.11.1 {ECO:0000305}; AltName: Full=Brassinosteroid-signaling kinase 5 {ECO:0000303|PubMed:18653891};	At5g59010	GO:0005886,plasma membrane; GO:0009506,plasmodesma; GO:0005524,ATP binding; GO:0106310,NA; GO:0106311,NA; GO:0009742,brassinosteroid mediated signaling pathway; GO:0009737,response to abscisic acid; GO:0009409,response to cold; GO:0009651,response to salt stress; GO:0000166,nucleotide binding; GO:0003674,molecular_function; GO:0005488,binding; GO:0008144,drug binding; GO:0017076,purine nucleotide…	PF07714.17:Protein tyrosine kinase	--	--	--
coronatine-insensitive protein 1	Jman015G0033000	24.21	25.24	24.84	56.39	52.49	54.42	41.96	40.72	40.8	1.05216	7.39714e-44	1.55601e-42	up	0.724727	9.9609e-25	8.86313e-24	false	-0.302928	1.65293e-05	8.40389e-05	false	Chr15	4326366	4330892	-	gene-Jman015G0033000	--	K13463 coronatine-insensitive protein 1 | (RefSeq) coronatine-insensitive protein 1-like (A)	ko04075: Plant hormone signal transduction	XP_018848633.1	HDT1_SOYBN RecName: Full=Histone deacetylase HDT1; AltName: Full=Histone deacetylase 2a; Short=HD2a; AltName: Full=Nucleolar histone deacetylase HD2-p39;	At5g03740	GO:0005730,nucleolus; GO:0016787,hydrolase activity; GO:0046872,metal ion binding; GO:0006325,chromatin organization; GO:0045892,negative regulation of transcription, DNA-templated; GO:0010162,seed dormancy process; GO:0003674,molecular_function; GO:0003824,catalytic activity; GO:0005488,binding; GO:0043167,ion binding; GO:0043169,cation binding; GO:0051276,chromosome organization; GO:0006996,org…	PF17800.1:Nucleoplasmin-like domain	C2H2	TF	C2H2
cyclin D3, plant	Jman010G0227400	11.74	10.79	12	23.88	22.49	23.07	25.25	24.87	24.7	0.92148	1.01344e-20	8.66544e-20	false	1.10464	1.87653e-36	2.60588e-35	up	0.20816	0.0127055	0.0323713	false	Chr10	28821045	28822893	+	gene-Jman010G0227400	--	K14505 cyclin D3, plant | (RefSeq) cyclin-D3-2-like (A)	ko04075: Plant hormone signal transduction	XP_018805435.1	CCD33_ARATH RecName: Full=Cyclin-D3-3; AltName: Full=G1/S-specific cyclin-D3-3; Short=CycD3;3;	At3g50070	GO:0000307,cyclin-dependent protein kinase holoenzyme complex; GO:0005737,cytoplasm; GO:0005634,nucleus; GO:0016538,cyclin-dependent protein serine/threonine kinase regulator activity; GO:0051301,cell division; GO:0010444,guard mother cell differentiation; GO:0044772,mitotic cell cycle phase transition; GO:0000079,regulation of cyclin-dependent protein serine/threonine kinase activity; GO:0048316…	PF00134.23:Cyclin, N-terminal domain	--	--	--
	Jman011G0212300	4.87	4.69	4.84	41.23	37.71	39.52	40.14	37.97	40.75	2.95417	6.55591e-157	1.17057e-154	up	3.03469	1.29358e-195	1.82089e-193	up	0.105129	0.171427	0.28093	false	Chr11	27814508	27816244	-	gene-Jman011G0212300	--	K14505 cyclin D3, plant | (RefSeq) cyclin-D3-1-like (A)	ko04075: Plant hormone signal transduction	XP_018831439.1	CCD31_ARATH RecName: Full=Cyclin-D3-1; AltName: Full=Cyclin-delta-3; Short=Cyclin-d3; AltName: Full=G1/S-specific cyclin-D3-1; Short=CycD3;1;	At4g34160	GO:0000307,cyclin-dependent protein kinase holoenzyme complex; GO:0005737,cytoplasm; GO:0005634,nucleus; GO:0016538,cyclin-dependent protein serine/threonine kinase regulator activity; GO:0051301,cell division; GO:0000082,G1/S transition of mitotic cell cycle; GO:0010444,guard mother cell differentiation; GO:0044772,mitotic cell cycle phase transition; GO:0000079,regulation of cyclin-dependent pr…	PF00134.23:Cyclin, N-terminal domain	--	--	--
	Jman016G0042000	10.54	10.28	10.69	32.58	32.01	35.35	26.48	26.76	25.63	1.57904	8.21068e-72	3.86277e-70	up	1.31365	1.79065e-56	4.32178e-55	up	-0.240659	0.00166927	0.00550209	false	Chr16	4378259	4380180	-	gene-Jman016G0042000	--	K14505 cyclin D3, plant | (RefSeq) cyclin-D3-1-like (A)	ko04075: Plant hormone signal transduction	XP_018819930.1	CCD33_ARATH RecName: Full=Cyclin-D3-3; AltName: Full=G1/S-specific cyclin-D3-3; Short=CycD3;3;	At3g50070	GO:0000307,cyclin-dependent protein kinase holoenzyme complex; GO:0005737,cytoplasm; GO:0005634,nucleus; GO:0016538,cyclin-dependent protein serine/threonine kinase regulator activity; GO:0051301,cell division; GO:0010444,guard mother cell differentiation; GO:0044772,mitotic cell cycle phase transition; GO:0000079,regulation of cyclin-dependent protein serine/threonine kinase activity; GO:0048316…	PF00134.23:Cyclin, N-terminal domain	--	--	--
	Jman003G0009800	2.05	2	2.08	6.45	6.93	6.99	6.58	7.34	6.9	1.64685	1.44364e-17	1.04321e-16	up	1.75515	1.69578e-23	1.43455e-22	up	0.133171	0.36224	0.497986	false	Chr3	950387	951861	+	gene-Jman003G0009800	--	K14505 cyclin D3, plant | (RefSeq) cyclin-D3-1-like (A)	ko04075: Plant hormone signal transduction	XP_018827385.1	CCD33_ARATH RecName: Full=Cyclin-D3-3; AltName: Full=G1/S-specific cyclin-D3-3; Short=CycD3;3;	At3g50070	GO:0000307,cyclin-dependent protein kinase holoenzyme complex; GO:0005737,cytoplasm; GO:0005634,nucleus; GO:0016538,cyclin-dependent protein serine/threonine kinase regulator activity; GO:0051301,cell division; GO:0010444,guard mother cell differentiation; GO:0044772,mitotic cell cycle phase transition; GO:0000079,regulation of cyclin-dependent protein serine/threonine kinase activity; GO:0048316…	PF00134.23:Cyclin, N-terminal domain	--	--	--
DELLA protein	Jman001G0142100	2.49	2.02	2.33	0.41	0.39	0.36	0.96	1.01	0.93	-2.64749	5.24544e-25	5.42635e-24	down	-1.25422	3.16611e-11	1.36336e-10	down	1.41889	3.91962e-06	2.21799e-05	up	Chr1	14123783	14127937	-	gene-Jman001G0142100	--	K14494 DELLA protein | (RefSeq) uncharacterized protein LOC107943687 isoform X1 (A)	ko04075: Plant hormone signal transduction	XP_018835657.1	RSLE2_ORYSJ RecName: Full=Zinc finger BED domain-containing protein RICESLEEPER 2; AltName: Full=Transposase-like protein RICESLEEPER 2;	At1g69950	GO:0005634,nucleus; GO:0003677,DNA binding; GO:0046872,metal ion binding; GO:0046983,protein dimerization activity; GO:0009791,post-embryonic development; GO:0003674,molecular_function; GO:0003676,nucleic acid binding; GO:0005488,binding; GO:0097159,organic cyclic compound binding; GO:1901363,heterocyclic compound binding; GO:0043167,ion binding; GO:0043169,cation binding; GO:0005515,protein bind…	PF14372.6:Domain of unknown function (DUF4413)	--	--	--
	Jman001G0265500	1.01	1.22	1.16	0.19	0.12	0.11	0.73	0.96	1.15	-3.11884	5.82035e-09	2.29176e-08	down	-0.25976	0.404508	0.475551	false	2.88086	2.14396e-07	1.48268e-06	up	Chr1	34038395	34039777	+	gene-Jman001G0265500	--	K14494 DELLA protein | (RefSeq) DELLA protein GAI-like (A)	ko04075: Plant hormone signal transduction	XP_018811561.1	RAM1_PETHY RecName: Full=GRAS family protein RAM1 {ECO:0000305}; AltName: Full=Protein ATYPICAL ARBUSCULE {ECO:0000303|PubMed:25971550}; AltName: Full=Protein REQUIRED FOR ARBUSCULAR MYCORRHIZATION 1 {ECO:0000303|PubMed:25971550}; Short=PhRAM1 {ECO:0000303|PubMed:25971550};	At3g03450	GO:0005737,cytoplasm; GO:0005634,nucleus; GO:0036377,arbuscular mycorrhizal association; GO:0006355,regulation of transcription, DNA-templated; GO:0009610,response to symbiotic fungus; GO:0008150,biological_process; GO:0044403,symbiont process; GO:0044419,interspecies interaction between organisms; GO:0051704,multi-organism process; GO:0008152,metabolic process; GO:0006139,nucleobase-containing c…	PF03514.14:GRAS domain family	GRAS	TF	GRAS
	Jman010G0064800	1.52	1.56	1.34	0.85	1	1.08	2.07	2.13	2.23	-0.677077	0.00154964	0.00320501	false	0.535963	0.000732895	0.00151134	false	1.2362	5.81602e-11	6.39564e-10	up	Chr10	5485657	5488839	+	gene-Jman010G0064800	--	K14494 DELLA protein | (RefSeq) LOW QUALITY PROTEIN: DELLA protein SLR1-like (A)	ko04075: Plant hormone signal transduction	XP_018835063.1	NSP1_LOTJA RecName: Full=Protein NODULATION SIGNALING PATHWAY 1 {ECO:0000303|PubMed:17071642}; Short=LsNSP1 {ECO:0000303|PubMed:17071642};	At3g13840	GO:0005634,nucleus; GO:0009877,nodulation; GO:0008150,biological_process; GO:0044403,symbiont process; GO:0044419,interspecies interaction between organisms; GO:0051704,multi-organism process; GO:0005622,intracellular; GO:0005575,cellular_component; GO:0005623,cell; GO:0043231,intracellular membrane-bounded organelle; GO:0043226,organelle; GO:0043227,membrane-bounded organelle; GO:0043229,intrace…	PF03514.14:GRAS domain family	GRAS	TF	GRAS
	Jman010G0230800	0.33	0.13	0.3	0.62	0.7	0.82	1.46	1.51	1.73	NA	NA	NA	NA	2.59564	1.18072e-10	4.86786e-10	up	1.23455	0.000188784	0.000775115	up	Chr10	29141438	29142772	-	gene-Jman010G0230800	--	K14494 DELLA protein | (RefSeq) DELLA protein RGL3 (A)	ko04075: Plant hormone signal transduction	XP_018817387.1	SCL32_ARATH RecName: Full=Scarecrow-like protein 32; Short=AtSCL32; AltName: Full=GRAS family protein 18; Short=AtGRAS-18;	At3g49950	GO:0005634,nucleus; GO:0003700,DNA-binding transcription factor activity; GO:0043565,sequence-specific DNA binding; GO:0006355,regulation of transcription, DNA-templated; GO:0140110,transcription regulator activity; GO:0003674,molecular_function; GO:0003676,nucleic acid binding; GO:0003677,DNA binding; GO:0005488,binding; GO:0097159,organic cyclic compound binding; GO:1901363,heterocyclic compoun…	PF03514.14:GRAS domain family	GRAS	TF	GRAS
	Jman015G0089600	2.61	2.61	2.55	1.18	1.09	1.08	3.06	2.84	2.64	-1.30029	6.70822e-13	3.61063e-12	down	0.128108	0.343967	0.414028	false	1.45328	1.83114e-16	3.32756e-15	up	Chr15	14666199	14669201	+	gene-Jman015G0089600	--	K14494 DELLA protein | (RefSeq) DELLA protein RGL1-like (A)	ko04075: Plant hormone signal transduction	XP_018836065.1	SCL14_ARATH RecName: Full=Scarecrow-like protein 14; Short=AtSCL14; AltName: Full=GRAS family protein 2; Short=AtGRAS-2;	At1g07530	GO:0005829,cytosol; GO:0005634,nucleus; GO:0003700,DNA-binding transcription factor activity; GO:0043565,sequence-specific DNA binding; GO:0000976,transcription regulatory region sequence-specific DNA binding; GO:0045893,positive regulation of transcription, DNA-templated; GO:0006355,regulation of transcription, DNA-templated; GO:0010200,response to chitin; GO:0080183,response to photooxidative s…	PF03514.14:GRAS domain family	GRAS	TF	GRAS
	Jman015G0089700	6.59	6.52	6.17	1.73	1.92	2.01	6.62	6.33	6.51	-1.85105	8.80908e-49	2.18073e-47	down	0.00543276	0.95138	0.961392	false	1.88073	7.97277e-53	9.78151e-51	up	Chr15	14671535	14675094	+	gene-Jman015G0089700	--	K14494 DELLA protein | (RefSeq) DELLA protein GAI-like (A)	ko04075: Plant hormone signal transduction	XP_018836067.1	SCL14_ARATH RecName: Full=Scarecrow-like protein 14; Short=AtSCL14; AltName: Full=GRAS family protein 2; Short=AtGRAS-2;	At1g07530	GO:0005829,cytosol; GO:0005634,nucleus; GO:0003700,DNA-binding transcription factor activity; GO:0043565,sequence-specific DNA binding; GO:0000976,transcription regulatory region sequence-specific DNA binding; GO:0045893,positive regulation of transcription, DNA-templated; GO:0006355,regulation of transcription, DNA-templated; GO:0010200,response to chitin; GO:0080183,response to photooxidative s…	PF03514.14:GRAS domain family	GRAS	TF	GRAS
	Jman001G0383000	2.1	2.32	2.35	4.52	5.52	5.51	5.36	5.11	5.48	1.11521	1.45618e-08	5.51166e-08	up	1.22896	1.02005e-12	4.87401e-12	up	0.138408	0.385016	0.520968	false	Chr1	51530475	51531809	-	gene-Jman001G0383000	--	K14494 DELLA protein | (RefSeq) DELLA protein RGL3 (A)	ko04075: Plant hormone signal transduction	XP_018809230.1	SCL32_ARATH RecName: Full=Scarecrow-like protein 32; Short=AtSCL32; AltName: Full=GRAS family protein 18; Short=AtGRAS-18;	At3g49950	GO:0005634,nucleus; GO:0003700,DNA-binding transcription factor activity; GO:0043565,sequence-specific DNA binding; GO:0006355,regulation of transcription, DNA-templated; GO:0140110,transcription regulator activity; GO:0003674,molecular_function; GO:0003676,nucleic acid binding; GO:0003677,DNA binding; GO:0005488,binding; GO:0097159,organic cyclic compound binding; GO:1901363,heterocyclic compoun…	PF03514.14:GRAS domain family	GRAS	TF	GRAS
	Jman001G0385000	3.47	3.55	3.3	7.1	8.59	6.83	7.55	8.35	8.5	1.04294	6.29609e-12	3.15027e-11	up	1.2356	3.55757e-22	2.86108e-21	up	0.216761	0.092616	0.170903	false	Chr1	51701276	51703029	+	gene-Jman001G0385000	--	K14494 DELLA protein | (RefSeq) DELLA protein GAI1-like (A)	ko04075: Plant hormone signal transduction	XP_018835769.1	SHR_ARATH RecName: Full=Protein SHORT-ROOT {ECO:0000303|PubMed:10850497}; Short=AtSHR {ECO:0000303|PubMed:10850497}; AltName: Full=GRAS family protein 26; Short=AtGRAS-26; AltName: Full=Protein SHOOT GRAVITROPISM 7 {ECO:0000303|PubMed:9670559};	At4g37650	GO:0005769,early endosome; GO:0005770,late endosome; GO:0005634,nucleus; GO:0055037,recycling endosome; GO:0003700,DNA-binding transcription factor activity; GO:0043565,sequence-specific DNA binding; GO:0000976,transcription regulatory region sequence-specific DNA binding; GO:0008356,asymmetric cell division; GO:0055072,iron ion homeostasis; GO:0048366,leaf development; GO:0045930,negative regula…	PF03514.14:GRAS domain family	GRAS	TF	GRAS
	Jman010G0015200	0.64	0.85	0.65	1.77	1.87	2.07	2.04	2.03	1.85	1.3389	5.81467e-07	1.89146e-06	up	1.46641	1.01679e-09	3.89905e-09	up	0.150486	0.463018	0.595283	false	Chr10	1274391	1276391	-	gene-Jman010G0015200	--	K14494 DELLA protein | (RefSeq) DELLA protein GAI (A)	ko04075: Plant hormone signal transduction	XP_018814536.1	SCL14_ARATH RecName: Full=Scarecrow-like protein 14; Short=AtSCL14; AltName: Full=GRAS family protein 2; Short=AtGRAS-2;	At1g07530	GO:0005829,cytosol; GO:0005634,nucleus; GO:0003700,DNA-binding transcription factor activity; GO:0043565,sequence-specific DNA binding; GO:0000976,transcription regulatory region sequence-specific DNA binding; GO:0045893,positive regulation of transcription, DNA-templated; GO:0006355,regulation of transcription, DNA-templated; GO:0010200,response to chitin; GO:0080183,response to photooxidative s…	PF03514.14:GRAS domain family	GRAS	TF	GRAS
	Jman010G0163300	0.45	0.71	0.41	1.3	1.52	1.53	1.99	1.94	1.44	1.39993	0.000273739	0.000634045	up	1.78412	1.22932e-07	3.90745e-07	up	0.405291	0.150418	0.253493	false	Chr10	18293929	18295239	-	gene-Jman010G0163300	--	K14494 DELLA protein | (RefSeq) RGL2; RGA-like 2 (A)	ko04075: Plant hormone signal transduction	XP_018822539.1	SHR_ARATH RecName: Full=Protein SHORT-ROOT {ECO:0000303|PubMed:10850497}; Short=AtSHR {ECO:0000303|PubMed:10850497}; AltName: Full=GRAS family protein 26; Short=AtGRAS-26; AltName: Full=Protein SHOOT GRAVITROPISM 7 {ECO:0000303|PubMed:9670559};	At4g37650	GO:0005769,early endosome; GO:0005770,late endosome; GO:0005634,nucleus; GO:0055037,recycling endosome; GO:0003700,DNA-binding transcription factor activity; GO:0043565,sequence-specific DNA binding; GO:0000976,transcription regulatory region sequence-specific DNA binding; GO:0008356,asymmetric cell division; GO:0055072,iron ion homeostasis; GO:0048366,leaf development; GO:0045930,negative regula…	PF03514.14:GRAS domain family	GRAS	TF	GRAS
	Jman010G0231900	5.48	6.35	5.35	11.39	12.9	11.21	11.59	13.44	11.93	0.96504	1.6449e-15	1.05575e-14	false	1.10029	9.72572e-24	8.29559e-23	up	0.159328	0.134742	0.232	false	Chr10	29245569	29247469	+	gene-Jman010G0231900	--	K14494 DELLA protein | (RefSeq) RGL2; RGA-like 2 (A)	ko04075: Plant hormone signal transduction	XP_018817374.1	SHR_ARATH RecName: Full=Protein SHORT-ROOT {ECO:0000303|PubMed:10850497}; Short=AtSHR {ECO:0000303|PubMed:10850497}; AltName: Full=GRAS family protein 26; Short=AtGRAS-26; AltName: Full=Protein SHOOT GRAVITROPISM 7 {ECO:0000303|PubMed:9670559};	At4g37650	GO:0005769,early endosome; GO:0005770,late endosome; GO:0005634,nucleus; GO:0055037,recycling endosome; GO:0003700,DNA-binding transcription factor activity; GO:0043565,sequence-specific DNA binding; GO:0000976,transcription regulatory region sequence-specific DNA binding; GO:0008356,asymmetric cell division; GO:0055072,iron ion homeostasis; GO:0048366,leaf development; GO:0045930,negative regula…	PF03514.14:GRAS domain family	GRAS	TF	GRAS
	Jman014G0045100	1.98	1.68	1.7	8.92	8.44	10.34	7.05	6.41	6.84	2.28001	2.23159e-51	6.06757e-50	up	1.90812	1.76017e-40	2.83516e-39	up	-0.347475	0.00239417	0.00757254	false	Chr14	3667001	3669061	-	gene-Jman014G0045100	--	K14494 DELLA protein | (RefSeq) DELLA protein SLR1-like (A)	ko04075: Plant hormone signal transduction	XP_018828642.1	SCL28_ARATH RecName: Full=Scarecrow-like protein 28; Short=AtSCL28; AltName: Full=GRAS family protein 8; Short=AtGRAS-8;	At1g63100	GO:0005634,nucleus; GO:0003700,DNA-binding transcription factor activity; GO:0043565,sequence-specific DNA binding; GO:1900459,positive regulation of brassinosteroid mediated signaling pathway; GO:0006355,regulation of transcription, DNA-templated; GO:0140110,transcription regulator activity; GO:0003674,molecular_function; GO:0003676,nucleic acid binding; GO:0003677,DNA binding; GO:0005488,bindin…	PF03514.14:GRAS domain family	GRAS	TF	GRAS
	Jman002G0284500	24.6	26.61	26.08	49.37	55.8	53.26	52.8	55.76	56.44	0.95102	1.63797e-37	2.79478e-36	false	1.08606	1.15331e-64	3.34239e-63	up	0.159423	0.0208656	0.0493475	false	Chr2	37924797	37926620	+	gene-Jman002G0284500	--	K14494 DELLA protein | (RefSeq) DELLA protein GAI-like (A)	ko04075: Plant hormone signal transduction	XP_018816848.1	DELA1_MEDTR RecName: Full=DELLA protein 1 {ECO:0000303|PubMed:24297892, ECO:0000303|PubMed:26511916}; Short=MtDELLA1 {ECO:0000303|PubMed:24297892};	At3g03450	GO:0005634,nucleus; GO:0003712,transcription coregulator activity; GO:0036377,arbuscular mycorrhizal association; GO:0016036,cellular response to phosphate starvation; GO:0009740,gibberellic acid mediated signaling pathway; GO:1903506,regulation of nucleic acid-templated transcription; GO:0009610,response to symbiotic fungus; GO:0140110,transcription regulator activity; GO:0003674,molecular_funct…	PF03514.14:GRAS domain family	GRAS	TF	GRAS
	Jman004G0197000	2.77	2.65	2.7	9.95	9.64	10.88	7.29	7.95	8.16	1.82183	1.64374e-44	3.54311e-43	up	1.51732	1.63826e-33	2.04336e-32	up	-0.279869	0.00829434	0.0224035	false	Chr4	32080789	32082846	+	gene-Jman004G0197000	--	K14494 DELLA protein | (RefSeq) DELLA protein GAIP-B-like (A)	ko04075: Plant hormone signal transduction	XP_018811904.1	SCL28_ARATH RecName: Full=Scarecrow-like protein 28; Short=AtSCL28; AltName: Full=GRAS family protein 8; Short=AtGRAS-8;	At1g63100	GO:0005634,nucleus; GO:0003700,DNA-binding transcription factor activity; GO:0043565,sequence-specific DNA binding; GO:1900459,positive regulation of brassinosteroid mediated signaling pathway; GO:0006355,regulation of transcription, DNA-templated; GO:0140110,transcription regulator activity; GO:0003674,molecular_function; GO:0003676,nucleic acid binding; GO:0003677,DNA binding; GO:0005488,bindin…	PF03514.14:GRAS domain family	GRAS	TF	GRAS
	Jman006G0242100	3.52	2.59	3.71	16.15	17.03	17.69	14.18	14.82	14.22	2.28033	1.50742e-82	8.74225e-81	up	2.12033	4.8393e-81	1.91068e-79	up	-0.134529	0.095931	0.1762	false	Chr6	34273163	34275799	-	gene-Jman006G0242100	--	K14494 DELLA protein | (RefSeq) DELLA protein GAI (A)	ko04075: Plant hormone signal transduction	XP_018838179.1	SCR_ARATH RecName: Full=Protein SCARECROW {ECO:0000303|PubMed:8756724}; Short=AtSCR {ECO:0000303|PubMed:8756724}; AltName: Full=GRAS family protein 20; Short=AtGRAS-20; AltName: Full=Protein SHOOT GRAVITROPISM 1 {ECO:0000303|PubMed:9670559};	At3g54220	GO:0005634,nucleus; GO:0003700,DNA-binding transcription factor activity; GO:0043565,sequence-specific DNA binding; GO:0008356,asymmetric cell division; GO:0090610,bundle sheath cell fate specification; GO:0009630,gravitropism; GO:0048366,leaf development; GO:0051457,maintenance of protein location in nucleus; GO:0009956,radial pattern formation; GO:0006355,regulation of transcription, DNA-templa…	PF03514.14:GRAS domain family	GRAS	TF	GRAS
	Jman012G0095700	22.85	23.5	23.91	6.68	5.94	6.88	6.95	7.39	7.96	-1.93352	5.32484e-113	5.39045e-111	down	-1.66353	4.51324e-105	2.56994e-103	down	0.294579	0.00605638	0.0170781	false	Chr12	8826530	8829230	-	gene-Jman012G0095700	--	K14494 DELLA protein | (RefSeq) DELLA protein GAI-like (A)	ko04075: Plant hormone signal transduction	XP_018850465.1	SCL14_ARATH RecName: Full=Scarecrow-like protein 14; Short=AtSCL14; AltName: Full=GRAS family protein 2; Short=AtGRAS-2;	At1g07530	GO:0005829,cytosol; GO:0005634,nucleus; GO:0003700,DNA-binding transcription factor activity; GO:0043565,sequence-specific DNA binding; GO:0000976,transcription regulatory region sequence-specific DNA binding; GO:0045893,positive regulation of transcription, DNA-templated; GO:0006355,regulation of transcription, DNA-templated; GO:0010200,response to chitin; GO:0080183,response to photooxidative s…	PF03514.14:GRAS domain family	GRAS	TF	GRAS
	Jman008G0015300	0.57	0.57	0.71	0.17	0.16	0.2	0.22	0.26	0.31	-1.88781	0.000222428	0.00052267	down	-1.23576	0.00348906	0.00647287	down	NA	NA	NA	NA	Chr8	1548455	1550251	-	gene-Jman008G0015300	--	K14494 DELLA protein | (RefSeq) LOW QUALITY PROTEIN: DELLA protein DWARF8-like (A)	ko04075: Plant hormone signal transduction	XP_018825795.1	NSP2_MEDTR RecName: Full=Protein NODULATION SIGNALING PATHWAY 2 {ECO:0000303|PubMed:15961668};	At5g66770	GO:0005783,endoplasmic reticulum; GO:0031965,nuclear membrane; GO:0005634,nucleus; GO:0003700,DNA-binding transcription factor activity; GO:0043565,sequence-specific DNA binding; GO:0009877,nodulation; GO:0006355,regulation of transcription, DNA-templated; GO:0140110,transcription regulator activity; GO:0003674,molecular_function; GO:0003676,nucleic acid binding; GO:0003677,DNA binding; GO:000548…	PF03514.14:GRAS domain family	GRAS	TF	GRAS
	Jman012G0096400	5.82	6.24	6.26	2.27	2.97	3.03	3.55	3.36	3.29	-1.2336	3.91598e-19	3.06838e-18	down	-0.854322	1.74965e-14	9.37628e-14	false	0.40415	0.00871033	0.0233611	false	Chr12	8867021	8869890	-	gene-Jman012G0096400	--	K14494 DELLA protein | (RefSeq) DELLA protein GAI-like (A)	ko04075: Plant hormone signal transduction	XP_018850470.1	SCL14_ARATH RecName: Full=Scarecrow-like protein 14; Short=AtSCL14; AltName: Full=GRAS family protein 2; Short=AtGRAS-2;	At1g07530	GO:0005829,cytosol; GO:0005634,nucleus; GO:0003700,DNA-binding transcription factor activity; GO:0043565,sequence-specific DNA binding; GO:0000976,transcription regulatory region sequence-specific DNA binding; GO:0045893,positive regulation of transcription, DNA-templated; GO:0006355,regulation of transcription, DNA-templated; GO:0010200,response to chitin; GO:0080183,response to photooxidative s…	PF03514.14:GRAS domain family	GRAS	TF	GRAS
	Jman008G0164800	33.14	32.12	34.47	16.23	17.63	17.83	22.41	20.81	21.55	-1.03385	3.7191e-46	8.4588e-45	down	-0.632251	4.2903e-23	3.57862e-22	false	0.426262	2.48954e-08	1.94576e-07	false	Chr8	24381429	24385653	+	gene-Jman008G0164800	--	K14494 DELLA protein | (RefSeq) DELLA protein GAI-like (A)	ko04075: Plant hormone signal transduction	XP_018828372.1	SCL13_ARATH RecName: Full=Scarecrow-like protein 13; Short=AtSCL13; AltName: Full=GRAS family protein 24; Short=AtGRAS-24;	At5g48150	GO:0005737,cytoplasm; GO:0005634,nucleus; GO:0003700,DNA-binding transcription factor activity; GO:0043565,sequence-specific DNA binding; GO:0006355,regulation of transcription, DNA-templated; GO:0140110,transcription regulator activity; GO:0003674,molecular_function; GO:0003676,nucleic acid binding; GO:0003677,DNA binding; GO:0005488,binding; GO:0097159,organic cyclic compound binding; GO:190136…	PF03514.14:GRAS domain family	GRAS	TF	GRAS
EIN3-binding F-box protein	Jman008G0197900	0.38	0.5	0.36	0.23	0.48	0.53	0.1	0.15	0.17	-0.0820524	0.857969	0.88864	false	NA	NA	NA	NA	-1.44754	0.0106777	0.0278534	down	Chr8	27767495	27769606	-	gene-Jman008G0197900	--	K14515 EIN3-binding F-box protein | (RefSeq) EIN3-binding F-box protein 1 (A)	ko04016: MAPK signaling pathway - plant; ko04075: Plant hormone signal transduction	XP_018808006.1	MAX2A_PETHY RecName: Full=F-box/LRR-repeat MAX2 homolog A; AltName: Full=F-box and leucine-rich repeat MAX2 homolog A;	At2g42620	--	PF18511.1:F-box	--	--	--
ethylene-responsive transcription factor 1	Jman001G0127500	1.41	1.24	0.95	0.66	0.88	0.5	1.45	0.98	1.43	-0.904641	0.0364585	0.0578378	false	0.100403	0.764389	0.806976	false	1.02701	0.013548	0.034166	up	Chr1	12539681	12540702	+	gene-Jman001G0127500	--	K14516 ethylene-responsive transcription factor 1 | (RefSeq) ethylene-responsive transcription factor 1B (A)	ko04016: MAPK signaling pathway - plant; ko04075: Plant hormone signal transduction	XP_018842116.1	ERF92_ARATH RecName: Full=Ethylene-responsive transcription factor 1B; Short=AtERF1B; AltName: Full=Ethylene-responsive element-binding factor 1B; Short=EREBP-1B;	At3g23240	GO:0005634,nucleus; GO:0003677,DNA binding; GO:0003700,DNA-binding transcription factor activity; GO:0000976,transcription regulatory region sequence-specific DNA binding; GO:0006952,defense response; GO:0009873,ethylene-activated signaling pathway; GO:0009867,jasmonic acid mediated signaling pathway; GO:0003674,molecular_function; GO:0003676,nucleic acid binding; GO:0005488,binding; GO:0097159,o…	PF00847.20:AP2 domain	AP2/ERF-ERF	TF	AP2/ERF->AP2/ERF-ERF
F-box protein GID2	Jman002G0006100	1.04	0.94	0.4	2.95	2.7	1.75	2.11	3.24	2.68	1.57263	0.00197201	0.00401052	up	1.76825	7.50071e-05	0.000176245	up	0.217425	0.556784	0.679938	false	Chr2	610492	610989	-	gene-Jman002G0006100	--	K14495 F-box protein GID2 | (RefSeq) GID2a-2; hypothetical protein (A)	ko04075: Plant hormone signal transduction	XP_018841851.1	SNE_ARATH RecName: Full=F-box protein SNE; AltName: Full=Protein SNEEZY; AltName: Full=Sleepy protein 2;	At5g48170	GO:0005634,nucleus; GO:0019005,SCF ubiquitin ligase complex; GO:0009740,gibberellic acid mediated signaling pathway; GO:0016567,protein ubiquitination; GO:0009937,regulation of gibberellic acid mediated signaling pathway; GO:0048831,regulation of shoot system development; GO:0001101,response to acid chemical; GO:0007165,signal transduction; GO:0007154,cell communication; GO:0008150,biological_pro…	PF12937.7:F-box-like	--	--	--
gibberellin receptor GID1 [EC:3.-.-.-]	Jman005G0146200	9.53	9.51	9.76	1.45	1.6	1.29	4.74	4.46	4.19	-2.82005	1.60132e-74	8.01581e-73	down	-1.11544	3.89256e-24	3.39427e-23	down	1.729	5.5174e-21	1.41023e-19	up	Chr5	23804982	23807601	+	gene-Jman005G0146200	--	K14493 gibberellin receptor GID1 [EC:3.-.-.-] | (RefSeq) gibberellin receptor GID1B-like (A)	ko04075: Plant hormone signal transduction	XP_018847460.1	GID1B_ARATH RecName: Full=Gibberellin receptor GID1B; EC=3.-.-.-; AltName: Full=AtCXE14; AltName: Full=Carboxylesterase 14; AltName: Full=GID1-like protein 2; AltName: Full=Protein GA INSENSITIVE DWARF 1B; Short=AtGID1B;	At3g63010	GO:0005737,cytoplasm; GO:0005634,nucleus; GO:0010331,gibberellin binding; GO:0016787,hydrolase activity; GO:0048444,floral organ morphogenesis; GO:0048530,fruit morphogenesis; GO:0010476,gibberellin mediated signaling pathway; GO:0010629,negative regulation of gene expression; GO:1905516,positive regulation of fertilization; GO:0009939,positive regulation of gibberellic acid mediated signaling pa…	PF07859.13:alpha/beta hydrolase fold	--	--	--
	Jman008G0248100	4.18	3.35	2.47	2.29	2.76	1.77	0.62	0.65	0.53	-0.634698	0.0234476	0.0388412	false	-2.47981	1.64241e-14	8.82037e-14	down	-1.82149	1.00108e-06	6.21486e-06	down	Chr8	32146964	32150069	+	gene-Jman008G0248100	--	K14493 gibberellin receptor GID1 [EC:3.-.-.-] | (RefSeq) GID1b-2; hypothetical protein (A)	ko04075: Plant hormone signal transduction	XP_018848815.1	CXE15_ARATH RecName: Full=Probable carboxylesterase 15; AltName: Full=AtCXE15; EC=3.1.1.1;	At5g06570	GO:0016787,hydrolase activity; GO:0080030,methyl indole-3-acetate esterase activity; GO:0003674,molecular_function; GO:0003824,catalytic activity; GO:0016788,hydrolase activity, acting on ester bonds; GO:0052689,carboxylic ester hydrolase activity	PF07859.13:alpha/beta hydrolase fold	--	--	--
	Jman007G0006100	0.5	0.49	0.58	1.59	1.84	1.57	1.74	1.55	1.47	1.59131	7.97606e-05	0.000199432	up	1.59257	1.76435e-05	4.46068e-05	up	0.0267244	0.930195	0.957793	false	Chr7	705761	706801	+	gene-Jman007G0006100	--	K14493 gibberellin receptor GID1 [EC:3.-.-.-] | (RefSeq) GID1b-2; hypothetical protein (A)	ko04075: Plant hormone signal transduction	XP_018858444.1	CXE6_ARATH RecName: Full=Probable carboxylesterase 6; AltName: Full=AtCXE6; EC=3.1.1.1;	At1g68620	GO:0016787,hydrolase activity; GO:0080030,methyl indole-3-acetate esterase activity; GO:0071456,cellular response to hypoxia; GO:0003674,molecular_function; GO:0003824,catalytic activity; GO:0016788,hydrolase activity, acting on ester bonds; GO:0052689,carboxylic ester hydrolase activity; GO:0001666,response to hypoxia; GO:0006950,response to stress; GO:0008150,biological_process; GO:0009628,resp…	PF07859.13:alpha/beta hydrolase fold	--	--	--
	Jman013G0095900	21.9	19.57	20.21	5.85	6.2	6.06	8.21	8.95	9.06	-1.85372	1.04902e-75	5.35758e-74	down	-1.24319	7.99656e-46	1.46504e-44	down	0.634866	5.22906e-08	3.94168e-07	false	Chr13	16204266	16206951	+	gene-Jman013G0095900	--	K14493 gibberellin receptor GID1 [EC:3.-.-.-] | (RefSeq) gibberellin receptor GID1B-like (A)	ko04075: Plant hormone signal transduction	XP_018825276.1	GID1B_ARATH RecName: Full=Gibberellin receptor GID1B; EC=3.-.-.-; AltName: Full=AtCXE14; AltName: Full=Carboxylesterase 14; AltName: Full=GID1-like protein 2; AltName: Full=Protein GA INSENSITIVE DWARF 1B; Short=AtGID1B;	At3g63010	GO:0005737,cytoplasm; GO:0005634,nucleus; GO:0010331,gibberellin binding; GO:0016787,hydrolase activity; GO:0048444,floral organ morphogenesis; GO:0048530,fruit morphogenesis; GO:0010476,gibberellin mediated signaling pathway; GO:0010629,negative regulation of gene expression; GO:1905516,positive regulation of fertilization; GO:0009939,positive regulation of gibberellic acid mediated signaling pa…	PF07859.13:alpha/beta hydrolase fold	--	--	--
	Jman013G0009000	13.64	14.34	15	7.27	7.89	7.1	9.93	8.96	10.71	-1.03525	9.09136e-24	8.94773e-23	down	-0.546529	2.59826e-09	9.65793e-09	false	0.512601	5.49828e-06	3.03194e-05	false	Chr13	1002341	1005272	+	gene-Jman013G0009000	--	K14493 gibberellin receptor GID1 [EC:3.-.-.-] | (RefSeq) gibberellin receptor GID1C-like (A)	ko04075: Plant hormone signal transduction	XP_018838651.1	GID1C_ARATH RecName: Full=Gibberellin receptor GID1C; EC=3.-.-.-; AltName: Full=AtCXE19; AltName: Full=Carboxylesterase 19; AltName: Full=GID1-like protein 3; AltName: Full=Protein GA INSENSITIVE DWARF 1C; Short=AtGID1C;	At5g27320	GO:0005737,cytoplasm; GO:0005634,nucleus; GO:0010331,gibberellin binding; GO:0016787,hydrolase activity; GO:0048444,floral organ morphogenesis; GO:0048530,fruit morphogenesis; GO:0010476,gibberellin mediated signaling pathway; GO:0010629,negative regulation of gene expression; GO:0009939,positive regulation of gibberellic acid mediated signaling pathway; GO:0010325,raffinose family oligosaccharid…	PF07859.13:alpha/beta hydrolase fold	--	--	--
	Jman005G0013200	54.8	54.74	52.26	23.67	25.2	27.01	36.89	40.59	41.3	-1.17713	4.83592e-51	1.29928e-49	down	-0.453999	3.55229e-11	1.52415e-10	false	0.747608	8.22492e-19	1.79501e-17	false	Chr5	1349847	1351807	+	gene-Jman005G0013200	--	K14493 gibberellin receptor GID1 [EC:3.-.-.-] | (RefSeq) gibberellin receptor GID1C-like (A)	ko04075: Plant hormone signal transduction	XP_018860223.1	GID1C_ARATH RecName: Full=Gibberellin receptor GID1C; EC=3.-.-.-; AltName: Full=AtCXE19; AltName: Full=Carboxylesterase 19; AltName: Full=GID1-like protein 3; AltName: Full=Protein GA INSENSITIVE DWARF 1C; Short=AtGID1C;	At5g27320	GO:0005737,cytoplasm; GO:0005634,nucleus; GO:0010331,gibberellin binding; GO:0016787,hydrolase activity; GO:0048444,floral organ morphogenesis; GO:0048530,fruit morphogenesis; GO:0010476,gibberellin mediated signaling pathway; GO:0010629,negative regulation of gene expression; GO:0009939,positive regulation of gibberellic acid mediated signaling pathway; GO:0010325,raffinose family oligosaccharid…	PF07859.13:alpha/beta hydrolase fold	--	--	--
histidine-containing phosphotransfer peotein	Jman001G0165400	0.76	0.87	1.09	2.72	3.29	2.38	1.8	2.47	2.01	1.53193	0.000263383	0.000611946	up	1.19089	0.00350653	0.00650115	up	-0.315522	0.355347	0.491158	false	Chr1	16592309	16593783	+	gene-Jman001G0165400	--	K14490 histidine-containing phosphotransfer peotein | (RefSeq) histidine-containing phosphotransfer protein 1-like (A)	ko04075: Plant hormone signal transduction	XP_018826007.1	AHP1_ARATH RecName: Full=Histidine-containing phosphotransfer protein 1;	At3g21510	GO:0005737,cytoplasm; GO:0005829,cytosol; GO:0005634,nucleus; GO:0009927,histidine phosphotransfer kinase activity; GO:0043424,protein histidine kinase binding; GO:0009736,cytokinin-activated signaling pathway; GO:0009553,embryo sac development; GO:0009825,multidimensional cell growth; GO:0000160,phosphorelay signal transduction system; GO:0016310,phosphorylation; GO:0003674,molecular_function; G…	PF01627.23:Hpt domain	--	--	--
	Jman001G0079000	19.12	17.1	22.64	7.73	7.08	5.72	14	12.63	12.64	-1.60723	1.99982e-22	1.857e-21	down	-0.596666	3.15045e-06	8.67329e-06	false	1.03646	6.48533e-10	6.22927e-09	up	Chr1	7392146	7393958	+	gene-Jman001G0079000	--	K14490 histidine-containing phosphotransfer peotein | (RefSeq) histidine-containing phosphotransfer protein 4 (A)	ko04075: Plant hormone signal transduction	XP_018839136.1	AHP4_ARATH RecName: Full=Histidine-containing phosphotransfer protein 4;	At3g16360	GO:0005737,cytoplasm; GO:0005829,cytosol; GO:0005634,nucleus; GO:0009927,histidine phosphotransfer kinase activity; GO:0043424,protein histidine kinase binding; GO:0009736,cytokinin-activated signaling pathway; GO:0000160,phosphorelay signal transduction system; GO:0016310,phosphorylation; GO:0003674,molecular_function; GO:0003824,catalytic activity; GO:0004672,protein kinase activity; GO:0016301…	PF01627.23:Hpt domain	--	--	--
	Jman001G0079100	30.66	32.9	33.5	16.24	13.85	15.27	26.51	24.56	26.15	-1.18132	5.20888e-18	3.85372e-17	down	-0.338972	0.00194432	0.00375877	false	0.866979	6.97042e-10	6.67261e-09	false	Chr1	7396690	7398284	+	gene-Jman001G0079100	--	K14490 histidine-containing phosphotransfer peotein | (RefSeq) histidine-containing phosphotransfer protein 4-like (A)	ko04075: Plant hormone signal transduction	XP_018839135.1	PHP5_ORYSJ RecName: Full=Pseudo histidine-containing phosphotransfer protein 5 {ECO:0000303|PubMed:17284581}; AltName: Full=OsHpt5 {ECO:0000303|PubMed:16891544};	At3g16360	GO:0005737,cytoplasm; GO:0005634,nucleus; GO:0009927,histidine phosphotransfer kinase activity; GO:0043424,protein histidine kinase binding; GO:0009736,cytokinin-activated signaling pathway; GO:0000160,phosphorelay signal transduction system; GO:0016310,phosphorylation; GO:0003674,molecular_function; GO:0003824,catalytic activity; GO:0004672,protein kinase activity; GO:0016301,kinase activity; GO…	PF01627.23:Hpt domain	--	--	--
	Jman005G0260000	12.93	11.48	12.7	22.05	19.73	22.74	28.13	30.7	26.75	0.711236	6.10249e-06	1.77002e-05	false	1.19357	8.96084e-19	6.12238e-18	up	0.507524	0.000112594	0.000483547	false	Chr5	34677534	34679570	-	gene-Jman005G0260000	--	K14490 histidine-containing phosphotransfer peotein | (RefSeq) histidine-containing phosphotransfer protein 4-like isoform X1 (A)	ko04075: Plant hormone signal transduction	XP_018845481.1	AHP4_ARATH RecName: Full=Histidine-containing phosphotransfer protein 4;	At3g16360	GO:0005737,cytoplasm; GO:0005829,cytosol; GO:0005634,nucleus; GO:0009927,histidine phosphotransfer kinase activity; GO:0043424,protein histidine kinase binding; GO:0009736,cytokinin-activated signaling pathway; GO:0000160,phosphorelay signal transduction system; GO:0016310,phosphorylation; GO:0003674,molecular_function; GO:0003824,catalytic activity; GO:0004672,protein kinase activity; GO:0016301…	PF01627.23:Hpt domain	--	--	--
jasmonate ZIM domain-containing protein	Jman001G0095700	2.27	2.37	3.13	1.44	0.98	1.52	6.95	7.71	7.66	-1.06126	8.14023e-05	0.000203223	down	1.50635	3.64371e-21	2.77945e-20	up	2.5938	5.32307e-40	3.92265e-38	up	Chr1	9173066	9175069	+	gene-Jman001G0095700	--	K13464 jasmonate ZIM domain-containing protein | (RefSeq) protein TIFY 10A-like (A)	ko04075: Plant hormone signal transduction	XP_018835038.1	TI10A_ARATH RecName: Full=Protein TIFY 10A; AltName: Full=Jasmonate ZIM domain-containing protein 1;	At1g19180	GO:0005634,nucleus; GO:0042802,identical protein binding; GO:0042742,defense response to bacterium; GO:0009908,flower development; GO:0009867,jasmonic acid mediated signaling pathway; GO:0009555,pollen development; GO:1900067,regulation of cellular response to alkaline pH; GO:0031347,regulation of defense response; GO:2000022,regulation of jasmonic acid mediated signaling pathway; GO:0009753,resp…	PF06200.14:tify domain	Others	TR	Others
	Jman010G0066600	1.2	1.23	1.09	3.12	2.56	1.95	5.99	5.27	5.5	1.03328	0.00261556	0.0052077	up	2.24325	1.17433e-19	8.43813e-19	up	1.23374	1.40986e-07	9.97182e-07	up	Chr10	5626395	5628166	+	gene-Jman010G0066600	--	K13464 jasmonate ZIM domain-containing protein | (RefSeq) protein TIFY 10A-like (A)	ko04075: Plant hormone signal transduction	XP_018839218.1	TI10A_ARATH RecName: Full=Protein TIFY 10A; AltName: Full=Jasmonate ZIM domain-containing protein 1;	At1g19180	GO:0005634,nucleus; GO:0042802,identical protein binding; GO:0042742,defense response to bacterium; GO:0009908,flower development; GO:0009867,jasmonic acid mediated signaling pathway; GO:0009555,pollen development; GO:1900067,regulation of cellular response to alkaline pH; GO:0031347,regulation of defense response; GO:2000022,regulation of jasmonic acid mediated signaling pathway; GO:0009753,resp…	PF06200.14:tify domain	Tify	TF	Tify
	Jman011G0148700	3.91	4.08	4.17	3.34	3.21	2.84	13.31	12.16	11.92	-0.460316	0.0256826	0.0422259	false	1.6104	1.73764e-32	2.09024e-31	up	2.09622	4.39923e-41	3.46699e-39	up	Chr11	22493866	22496217	+	gene-Jman011G0148700	--	K13464 jasmonate ZIM domain-containing protein | (RefSeq) protein TIFY 9-like (A)	ko04075: Plant hormone signal transduction	XP_018806456.1	TIF9_ARATH RecName: Full=Protein TIFY 9; AltName: Full=Jasmonate ZIM domain-containing protein 10; AltName: Full=Protein JASMONATE-ASSOCIATED 1; AltName: Full=Protein JAZ10;	At5g13220	GO:0005634,nucleus; GO:0042803,protein homodimerization activity; GO:0006952,defense response; GO:0031347,regulation of defense response; GO:2000022,regulation of jasmonic acid mediated signaling pathway; GO:0010112,regulation of systemic acquired resistance; GO:0009753,response to jasmonic acid; GO:0009611,response to wounding; GO:0005515,protein binding; GO:0003674,molecular_function; GO:000548…	PF06200.14:tify domain	Tify	TF	Tify
	Jman002G0095600	29.75	29.48	30.88	20.87	18.94	20.04	41.19	40.58	38.84	-0.67519	3.31796e-16	2.21615e-15	false	0.411255	1.19653e-09	4.56131e-09	false	1.11134	2.95166e-44	2.70137e-42	up	Chr2	11116669	11119872	+	gene-Jman002G0095600	--	K13464 jasmonate ZIM domain-containing protein | (RefSeq) protein TIFY 10A-like (A)	ko04075: Plant hormone signal transduction	XP_018814737.1	TI10A_ARATH RecName: Full=Protein TIFY 10A; AltName: Full=Jasmonate ZIM domain-containing protein 1;	At1g19180	GO:0005634,nucleus; GO:0042802,identical protein binding; GO:0042742,defense response to bacterium; GO:0009908,flower development; GO:0009867,jasmonic acid mediated signaling pathway; GO:0009555,pollen development; GO:1900067,regulation of cellular response to alkaline pH; GO:0031347,regulation of defense response; GO:2000022,regulation of jasmonic acid mediated signaling pathway; GO:0009753,resp…	PF06200.14:tify domain	Tify	TF	Tify
	Jman003G0098700	5.43	4.34	5.6	4.84	4.06	4.05	14.2	11.96	13.34	-0.336044	0.0878033	0.127418	false	1.34612	3.62856e-22	2.91507e-21	up	1.70916	3.47673e-29	1.52929e-27	up	Chr3	8672777	8675530	-	gene-Jman003G0098700	--	K13464 jasmonate ZIM domain-containing protein | (RefSeq) protein TIFY 9-like (A)	ko04075: Plant hormone signal transduction	XP_018859193.1	TIF9_ARATH RecName: Full=Protein TIFY 9; AltName: Full=Jasmonate ZIM domain-containing protein 10; AltName: Full=Protein JASMONATE-ASSOCIATED 1; AltName: Full=Protein JAZ10;	At5g13220	GO:0005634,nucleus; GO:0042803,protein homodimerization activity; GO:0006952,defense response; GO:0031347,regulation of defense response; GO:2000022,regulation of jasmonic acid mediated signaling pathway; GO:0010112,regulation of systemic acquired resistance; GO:0009753,response to jasmonic acid; GO:0009611,response to wounding; GO:0005515,protein binding; GO:0003674,molecular_function; GO:000548…	PF06200.14:tify domain	Tify	TF	Tify
	Jman006G0173300	40.42	39.07	43.24	17.12	17.84	18.39	48.55	48.69	49.64	-1.28747	8.23444e-52	2.26882e-50	down	0.249365	0.000182906	0.000409362	false	1.56181	8.4662e-88	2.40197e-85	up	Chr6	23625252	23627752	-	gene-Jman006G0173300	--	K13464 jasmonate ZIM domain-containing protein | (RefSeq) protein TIFY 10A-like isoform X1 (A)	ko04075: Plant hormone signal transduction	XP_018805458.1	TI10A_ARATH RecName: Full=Protein TIFY 10A; AltName: Full=Jasmonate ZIM domain-containing protein 1;	At1g19180	GO:0005634,nucleus; GO:0042802,identical protein binding; GO:0042742,defense response to bacterium; GO:0009908,flower development; GO:0009867,jasmonic acid mediated signaling pathway; GO:0009555,pollen development; GO:1900067,regulation of cellular response to alkaline pH; GO:0031347,regulation of defense response; GO:2000022,regulation of jasmonic acid mediated signaling pathway; GO:0009753,resp…	PF06200.14:tify domain	Tify	TF	Tify
	Jman008G0050800	19.21	20.65	20.56	0.9	0.85	1	11.94	10.88	11.75	-4.54238	3.54462e-228	1.21785e-225	down	-0.813962	1.11848e-26	1.07635e-25	false	3.75319	2.23701e-136	1.81333e-133	up	Chr8	5795764	5798164	+	gene-Jman008G0050800	--	K13464 jasmonate ZIM domain-containing protein | (RefSeq) LOW QUALITY PROTEIN: ABC transporter G family member STR (A)	ko04075: Plant hormone signal transduction	XP_018813504.1	AB20G_ARATH RecName: Full=ABC transporter G family member 20; Short=ABC transporter ABCG.20; Short=AtABCG20; AltName: Full=Probable white-brown complex homolog protein 20; Short=AtWBC20;	At3g53510	GO:0016021,integral component of membrane; GO:0005524,ATP binding; GO:0042626,ATPase activity, coupled to transmembrane movement of substances; GO:1903825,organic acid transmembrane transport; GO:0010345,suberin biosynthetic process; GO:0000166,nucleotide binding; GO:0003674,molecular_function; GO:0005488,binding; GO:0008144,drug binding; GO:0017076,purine nucleotide binding; GO:0030554,adenyl nu…	PF01061.24:ABC-2 type transporter	--	--	--
	Jman008G0146500	5.69	6.67	7.9	3.77	3.33	3.86	12.49	13.59	9.07	-0.971391	0.00234066	0.00470039	false	0.781427	0.000866681	0.00176856	false	1.77947	2.36842e-10	2.416e-09	up	Chr8	22294571	22295519	+	gene-Jman008G0146500	--	K13464 jasmonate ZIM domain-containing protein | (RefSeq) protein TIFY 9-like isoform X1 (A)	ko04075: Plant hormone signal transduction	XP_018856000.1	TIF5A_ARATH RecName: Full=Protein TIFY 5A {ECO:0000303|PubMed:17499004}; AltName: Full=Jasmonate ZIM domain-containing protein 8 {ECO:0000303|PubMed:17637675};	At2g34600	GO:0005634,nucleus; GO:0006952,defense response; GO:0031347,regulation of defense response; GO:2000022,regulation of jasmonic acid mediated signaling pathway; GO:0009611,response to wounding; GO:0006950,response to stress; GO:0008150,biological_process; GO:0050896,response to stimulus; GO:0048583,regulation of response to stimulus; GO:0050789,regulation of biological process; GO:0065007,biologica…	PF06200.14:tify domain	Tify	TF	Tify
	Jman007G0176100	51.79	52.35	57.03	126.97	119.35	133.28	108.12	107.96	103.83	1.15013	7.83048e-62	2.90137e-60	up	0.979491	5.50427e-54	1.23021e-52	false	-0.145788	0.020956	0.04952	false	Chr7	29455446	29457456	-	gene-Jman007G0176100	--	K13464 jasmonate ZIM domain-containing protein | (RefSeq) protein TIFY 6B-like isoform X1 (A)	ko04075: Plant hormone signal transduction	XP_018840946.1	TIF6B_ARATH RecName: Full=Protein TIFY 6B; AltName: Full=Jasmonate ZIM domain-containing protein 3; AltName: Full=Protein JASMONATE INSENSITIVE 3;	At3g17860	GO:0005634,nucleus; GO:0042802,identical protein binding; GO:0006952,defense response; GO:0009867,jasmonic acid mediated signaling pathway; GO:0031347,regulation of defense response; GO:2000022,regulation of jasmonic acid mediated signaling pathway; GO:0009611,response to wounding; GO:0005515,protein binding; GO:0003674,molecular_function; GO:0005488,binding; GO:0006950,response to stress; GO:000…	PF06200.14:tify domain	Tify	TF	Tify
jasmonic acid-amino synthetase [EC:6.3.2.52]	Jman010G0223000	2.44	2.91	3	9.38	9.5	10.31	6.28	6.12	6.38	1.71851	4.18856e-36	6.78912e-35	up	1.15903	1.78684e-17	1.14103e-16	up	-0.534904	1.34299e-06	8.18741e-06	false	Chr10	28293172	28304108	-	gene-Jman010G0223000	--	K14506 jasmonic acid-amino synthetase [EC:6.3.2.52] | (RefSeq) uncharacterized LOC109115461 (A)	ko04075: Plant hormone signal transduction	XP_018856701.1	--	At4g37080	--	PF04784.14:Protein of unknown function, DUF547	--	--	--
mitogen-activated protein kinase kinase 4/5 [EC:2.7.12.2]	Jman002G0020700	0.93	0.73	0.6	1.88	2.38	1.76	0.76	0.91	0.96	1.32605	3.60195e-05	9.44689e-05	up	0.207347	0.552976	0.618502	false	-1.09371	0.000244372	0.000982381	down	Chr2	2057853	2059349	-	gene-Jman002G0020700	--	K13413 mitogen-activated protein kinase kinase 4/5 [EC:2.7.12.2] | (RefSeq) mitogen-activated protein kinase kinase 5-like (A)	ko04016: MAPK signaling pathway - plant; ko04075: Plant hormone signal transduction; ko04626: Plant-pathogen interaction	XP_018827112.1	LSH3_ARATH RecName: Full=Protein LIGHT-DEPENDENT SHORT HYPOCOTYLS 3; AltName: Full=Protein ORGAN BOUNDARY 1;	At2g31160	GO:0005634,nucleus; GO:0003677,DNA binding; GO:0010492,maintenance of shoot apical meristem identity; GO:0009299,mRNA transcription; GO:0010199,organ boundary specification between lateral organs and the meristem; GO:0048441,petal development; GO:0090698,post-embryonic plant morphogenesis; GO:0009416,response to light stimulus; GO:0048834,specification of petal number; GO:0003674,molecular_functi…	PF04852.12:Protein of unknown function (DUF640)	--	--	--
	Jman006G0241200	2.19	2.07	2.04	3.75	5.83	3.94	2.21	2.51	1.99	1.0159	0.00144236	0.00299816	up	0.0798753	0.806556	0.84266	false	-0.911648	0.00328912	0.0100259	false	Chr6	34177962	34178635	+	gene-Jman006G0241200	--	K13413 mitogen-activated protein kinase kinase 4/5 [EC:2.7.12.2] | (RefSeq) mitogen-activated protein kinase kinase 5-like (A)	ko04016: MAPK signaling pathway - plant; ko04075: Plant hormone signal transduction; ko04626: Plant-pathogen interaction	XP_018860246.1	LSH4_ARATH RecName: Full=Protein LIGHT-DEPENDENT SHORT HYPOCOTYLS 4; AltName: Full=Protein ORGAN BOUNDARY 4;	At2g31160	GO:0005634,nucleus; GO:0003677,DNA binding; GO:0009299,mRNA transcription; GO:0007275,multicellular organism development; GO:0090698,post-embryonic plant morphogenesis; GO:0009416,response to light stimulus; GO:0003674,molecular_function; GO:0003676,nucleic acid binding; GO:0005488,binding; GO:0097159,organic cyclic compound binding; GO:1901363,heterocyclic compound binding; GO:0008152,metabolic …	PF04852.12:Protein of unknown function (DUF640)	--	--	--
pathogenesis-related protein 1	Jman001G0360200	2.24	2.15	1.16	11.92	8.97	4.22	6.71	9.57	5.14	2.10402	5.39711e-10	2.31921e-09	up	1.95068	3.82972e-12	1.75481e-11	up	-0.131773	0.792736	0.86737	false	Chr1	49177120	49177809	-	gene-Jman001G0360200	--	K13449 pathogenesis-related protein 1 | (RefSeq) pathogenesis-related protein 1-like (A)	ko04016: MAPK signaling pathway - plant; ko04075: Plant hormone signal transduction; ko04626: Plant-pathogen interaction	XP_018826334.1	ST14_SOLTU RecName: Full=STS14 protein; Flags: Precursor;	At5g66590	GO:0005615,extracellular space; GO:0005575,cellular_component; GO:0005576,extracellular region; GO:0044421,extracellular region part	PF00188.26:Cysteine-rich secretory protein family	--	--	--
	Jman011G0204800	13.77	9.58	13.57	33.46	33.82	36.05	52.09	41.32	46.41	1.39292	2.85362e-21	2.5013e-20	up	1.90428	1.05133e-45	1.91838e-44	up	0.536698	1.05909e-06	6.56241e-06	false	Chr11	27249021	27249515	+	gene-Jman011G0204800	--	K13449 pathogenesis-related protein 1 | (RefSeq) basic form of pathogenesis-related protein 1-like (A)	ko04016: MAPK signaling pathway - plant; ko04075: Plant hormone signal transduction; ko04626: Plant-pathogen interaction	XP_018855851.1	PRB1_TOBAC RecName: Full=Basic form of pathogenesis-related protein 1; Short=PRP 1; Flags: Precursor;	At2g14580	GO:0005615,extracellular space; GO:0006952,defense response; GO:0009607,response to biotic stimulus; GO:0006950,response to stress; GO:0008150,biological_process; GO:0050896,response to stimulus; GO:0005575,cellular_component; GO:0005576,extracellular region; GO:0044421,extracellular region part	PF00188.26:Cysteine-rich secretory protein family	--	--	--
	Jman003G0023100	12.28	12.01	14.18	46.71	43.82	43.82	34.36	32.93	30.07	1.71595	3.94865e-39	7.14032e-38	up	1.32673	2.58198e-24	2.26804e-23	up	-0.364655	0.00084587	0.00299138	false	Chr3	2216377	2216838	-	gene-Jman003G0023100	--	K13449 pathogenesis-related protein 1 | (RefSeq) basic form of pathogenesis-related protein 1-like (A)	ko04016: MAPK signaling pathway - plant; ko04075: Plant hormone signal transduction; ko04626: Plant-pathogen interaction	XP_018858709.1	PRB1_TOBAC RecName: Full=Basic form of pathogenesis-related protein 1; Short=PRP 1; Flags: Precursor;	At4g33720	GO:0005615,extracellular space; GO:0006952,defense response; GO:0009607,response to biotic stimulus; GO:0006950,response to stress; GO:0008150,biological_process; GO:0050896,response to stimulus; GO:0005575,cellular_component; GO:0005576,extracellular region; GO:0044421,extracellular region part	PF00188.26:Cysteine-rich secretory protein family	--	--	--
	Jman003G0044200	1.24	0.67	1.38	5.21	5.38	5.17	4.07	3.82	2.57	2.15614	4.17947e-09	1.66533e-08	up	1.63918	1.95409e-05	4.91678e-05	up	-0.494462	0.0791499	0.150307	false	Chr3	4174137	4174643	+	gene-Jman003G0044200	--	K13449 pathogenesis-related protein 1 | (RefSeq) pathogenesis-related protein 1-like (A)	ko04016: MAPK signaling pathway - plant; ko04075: Plant hormone signal transduction; ko04626: Plant-pathogen interaction	XP_018858708.1	PRB1_ARATH RecName: Full=Pathogenesis-related protein 1 {ECO:0000303|PubMed:11725949}; Short=AtPRB1 {ECO:0000303|PubMed:11725949}; Flags: Precursor;	At2g14580	GO:0005615,extracellular space; GO:0098542,defense response to other organism; GO:0009617,response to bacterium; GO:0009723,response to ethylene; GO:0080027,response to herbivore; GO:0009753,response to jasmonic acid; GO:0009751,response to salicylic acid; GO:0009611,response to wounding; GO:0006952,defense response; GO:0006950,response to stress; GO:0008150,biological_process; GO:0009605,respons…	PF00188.26:Cysteine-rich secretory protein family	--	--	--
phytochrome-interacting factor 4	Jman004G0059300	2.58	1.93	2.45	4.75	4.42	4.82	11.63	12.26	11.76	0.918908	2.36171e-08	8.77217e-08	false	2.34132	2.16954e-83	8.9397e-82	up	1.44935	1.18947e-40	9.09e-39	up	Chr4	7509427	7521184	-	gene-Jman004G0059300	--	K12126 phytochrome-interacting factor 3 | (RefSeq) uncharacterized protein LOC112275291 isoform X1 (A)	ko04075: Plant hormone signal transduction; ko04712: Circadian rhythm - plant	XP_018839008.1	PIF7_ARATH RecName: Full=Transcription factor PIF7; AltName: Full=Basic helix-loop-helix protein 72; Short=AtbHLH72; Short=bHLH 72; AltName: Full=Phytochrome-interacting factor 7; AltName: Full=Transcription factor EN 109; AltName: Full=bHLH transcription factor bHLH072;	At4g00050	GO:0016607,nuclear speck; GO:0005634,nucleus; GO:0003700,DNA-binding transcription factor activity; GO:0003690,double-stranded DNA binding; GO:0046983,protein dimerization activity; GO:0009704,de-etiolation; GO:0009585,red, far-red light phototransduction; GO:0006355,regulation of transcription, DNA-templated; GO:0009416,response to light stimulus; GO:0140110,transcription regulator activity; GO:…	PF00010.26:Helix-loop-helix DNA-binding domain	bHLH	TF	bHLH
	Jman013G0091900	0.31	0.24	0.41	1.39	1.08	1.41	0.65	0.48	0.59	1.90952	7.85198e-05	0.000196633	up	NA	NA	NA	NA	-1.0838	0.00852328	0.0229339	down	Chr13	15598201	15600577	+	gene-Jman013G0091900	--	K16189 phytochrome-interacting factor 4 | (RefSeq) transcription factor PIF5-like isoform X1 (A)	ko04075: Plant hormone signal transduction	XP_018805725.1	BH007_ARATH RecName: Full=Transcription factor bHLH7; AltName: Full=Basic helix-loop-helix protein 7; Short=AtbHLH7; Short=bHLH 7; AltName: Full=Transcription factor EN 92; AltName: Full=bHLH transcription factor bHLH007;	At5g64980	GO:0005634,nucleus; GO:0003700,DNA-binding transcription factor activity; GO:0000981,DNA-binding transcription factor activity, RNA polymerase II-specific; GO:0046983,protein dimerization activity; GO:0000978,RNA polymerase II proximal promoter sequence-specific DNA binding; GO:0006357,regulation of transcription by RNA polymerase II; GO:0140110,transcription regulator activity; GO:0003674,molecu…	PF00010.26:Helix-loop-helix DNA-binding domain	bHLH	TF	bHLH
	Jman012G0031300	15.4	16	11.51	27.16	31.89	24.02	29.72	40.16	28.88	0.870359	2.91728e-13	1.61386e-12	false	1.19537	3.84674e-08	1.28223e-07	up	0.350255	0.096555	0.177149	false	Chr12	2947934	2952773	+	gene-Jman012G0031300	--	K12126 phytochrome-interacting factor 3 | (RefSeq) transcription factor PIF3-like (A)	ko04075: Plant hormone signal transduction; ko04712: Circadian rhythm - plant	XP_018853947.1	UNE10_ARATH RecName: Full=Transcription factor UNE10; AltName: Full=Basic helix-loop-helix protein 16; Short=AtbHLH16; Short=bHLH 16; AltName: Full=Protein UNFERTILIZED EMBRYO SAC 10; AltName: Full=Transcription factor EN 108; AltName: Full=bHLH transcription factor bHLH016;	At4g00050	GO:0005634,nucleus; GO:0009506,plasmodesma; GO:0003677,DNA binding; GO:0003700,DNA-binding transcription factor activity; GO:0046983,protein dimerization activity; GO:0009704,de-etiolation; GO:0009567,double fertilization forming a zygote and endosperm; GO:0009959,negative gravitropism; GO:0010187,negative regulation of seed germination; GO:0006355,regulation of transcription, DNA-templated; GO:0…	PF00010.26:Helix-loop-helix DNA-binding domain	bHLH	TF	bHLH
	Jman016G0127800	1.04	1.06	1.04	2.71	2.33	1.57	2.83	2.81	2.51	0.991299	0.000139677	0.000336948	false	1.36928	1.03789e-11	4.63392e-11	up	0.402902	0.0584768	0.117072	false	Chr16	18551244	18555136	+	gene-Jman016G0127800	--	K12126 phytochrome-interacting factor 3 | (RefSeq) transcription factor PIF3 (A)	ko04075: Plant hormone signal transduction; ko04712: Circadian rhythm - plant	XP_018833391.1	RHL1_LOTJA RecName: Full=bHLH transcription factor RHL1 {ECO:0000303|PubMed:19675148}; AltName: Full=Basic helix-loop-helix protein RHL1 {ECO:0000305}; AltName: Full=Protein ROOT HAIRLESS 1 {ECO:0000303|PubMed:19675148}; Short=LjRHL1 {ECO:0000303|PubMed:19675148};	At2g24260	GO:0005634,nucleus; GO:0003677,DNA binding; GO:0046983,protein dimerization activity; GO:0003674,molecular_function; GO:0003676,nucleic acid binding; GO:0005488,binding; GO:0097159,organic cyclic compound binding; GO:1901363,heterocyclic compound binding; GO:0005515,protein binding; GO:0005622,intracellular; GO:0005575,cellular_component; GO:0005623,cell; GO:0043231,intracellular membrane-bounded…	PF00010.26:Helix-loop-helix DNA-binding domain	bHLH	TF	bHLH
	Jman007G0058600	0.35	0.4	0.44	1.31	1.26	1.3	1.26	0.71	1.01	1.6239	0.000337505	0.000772355	up	1.31758	0.00362658	0.00670768	up	-0.282035	0.445165	0.579286	false	Chr7	7627287	7630868	+	gene-Jman007G0058600	--	K12126 phytochrome-interacting factor 3 | (RefSeq) transcription factor PIF3 isoform X1 (A)	ko04075: Plant hormone signal transduction; ko04712: Circadian rhythm - plant	XP_018822300.1	SPT_ARATH RecName: Full=Transcription factor SPATULA; AltName: Full=Basic helix-loop-helix protein 24; Short=AtbHLH24; Short=bHLH 24; AltName: Full=Transcription factor EN 99; AltName: Full=bHLH transcription factor bHLH024;	At4g36930	GO:0005634,nucleus; GO:0003700,DNA-binding transcription factor activity; GO:0042802,identical protein binding; GO:0046983,protein dimerization activity; GO:0000976,transcription regulatory region sequence-specific DNA binding; GO:0048440,carpel development; GO:0007623,circadian rhythm; GO:0010154,fruit development; GO:0010187,negative regulation of seed germination; GO:0009409,response to cold; …	PF00010.26:Helix-loop-helix DNA-binding domain	--	--	--
	Jman002G0190200	18.67	18.1	16.77	8.53	9.91	8.47	14.67	16.86	14.14	-1.07728	5.81878e-31	7.7707e-30	down	-0.237298	0.00427788	0.00782293	false	0.864396	2.20736e-17	4.32647e-16	false	Chr2	27137149	27146003	+	gene-Jman002G0190200	--	K16189 phytochrome-interacting factor 4 | (RefSeq) transcription factor PIF4-like isoform X1 (A)	ko04075: Plant hormone signal transduction	XP_018840754.1	PIF1_ARATH RecName: Full=Transcription factor PIF1; AltName: Full=Basic helix-loop-helix protein 15; Short=AtbHLH15; Short=bHLH 15; AltName: Full=Protein PHY-INTERACTING FACTOR 1; AltName: Full=Protein PHYTOCHROME INTERACTING FACTOR 3-LIKE 5; AltName: Full=Transcription factor EN 101; AltName: Full=bHLH transcription factor bHLH015;	At2g20180	GO:0005634,nucleus; GO:0003677,DNA binding; GO:0003700,DNA-binding transcription factor activity; GO:0042802,identical protein binding; GO:0010313,phytochrome binding; GO:0046983,protein dimerization activity; GO:0015995,chlorophyll biosynthetic process; GO:0009740,gibberellic acid mediated signaling pathway; GO:0006783,heme biosynthetic process; GO:0009959,negative gravitropism; GO:0010100,negat…	PF00010.26:Helix-loop-helix DNA-binding domain	bHLH	TF	bHLH
protein brassinosteroid insensitive 1 [EC:2.7.10.1 2.7.11.1]	Jman013G0163600	1.94	1.91	2.17	1.69	1.67	1.75	3.67	4.1	4.13	-0.324362	0.0518247	0.0795982	false	0.971916	1.96941e-14	1.05142e-13	false	1.3218	3.35841e-21	8.77799e-20	up	Chr13	23473467	23476969	+	gene-Jman013G0163600	--	K13415 protein brassinosteroid insensitive 1 [EC:2.7.10.1 2.7.11.1] | (RefSeq) systemin receptor SR160-like (A)	ko04075: Plant hormone signal transduction	XP_018842712.1	MIK2_ARATH RecName: Full=MDIS1-interacting receptor like kinase 2 {ECO:0000303|PubMed:26863186}; Short=AtMIK2 {ECO:0000303|PubMed:26863186}; AltName: Full=Probable LRR receptor-like serine/threonine-protein kinase At4g08850; EC=2.7.11.1 {ECO:0000305}; Flags: Precursor;	At4g08850	GO:0016021,integral component of membrane; GO:0005886,plasma membrane; GO:0009506,plasmodesma; GO:0090406,pollen tube; GO:0005524,ATP binding; GO:0106310,NA; GO:0106311,NA; GO:0009755,hormone-mediated signaling pathway; GO:0010183,pollen tube guidance; GO:0000166,nucleotide binding; GO:0003674,molecular_function; GO:0005488,binding; GO:0008144,drug binding; GO:0017076,purine nucleotide binding; G…	PF13855.6:Leucine rich repeat	--	--	--
	Jman016G0009200	7.92	8.29	7.41	6.19	6.23	5.14	11.5	11.72	11.72	-0.511756	7.34484e-05	0.00018477	false	0.558627	4.02467e-09	1.46524e-08	false	1.09414	2.67555e-21	7.07354e-20	up	Chr16	941687	943648	-	gene-Jman016G0009200	--	K13415 protein brassinosteroid insensitive 1 [EC:2.7.10.1 2.7.11.1] | (RefSeq) systemin receptor SR160 (A)	ko04075: Plant hormone signal transduction	XP_018808289.1	PSKR2_ARATH RecName: Full=Phytosulfokine receptor 2; Short=AtPSKR2; EC=2.7.11.1; AltName: Full=Phytosulfokine LRR receptor kinase 2; Flags: Precursor;	At5g42440	GO:0009507,chloroplast; GO:0016021,integral component of membrane; GO:0005886,plasma membrane; GO:0005524,ATP binding; GO:0001653,peptide receptor activity; GO:0106310,NA; GO:0004674,protein serine/threonine kinase activity; GO:0106311,NA; GO:0046777,protein autophosphorylation; GO:0000166,nucleotide binding; GO:0003674,molecular_function; GO:0005488,binding; GO:0008144,drug binding; GO:0017076,p…	PF07714.17:Protein tyrosine kinase	--	--	--
	Jman003G0035100	0.98	0.88	1.01	0.18	0.16	0.16	0.56	0.48	0.5	-2.61308	5.67279e-14	3.30344e-13	down	-0.905334	0.000187669	0.000419401	false	1.73328	1.32268e-05	6.81672e-05	up	Chr3	3440679	3444000	+	gene-Jman003G0035100	--	K13415 protein brassinosteroid insensitive 1 [EC:2.7.10.1 2.7.11.1] | (RefSeq) systemin receptor SR160-like (A)	ko04075: Plant hormone signal transduction	XP_018842983.1	MIK2_ARATH RecName: Full=MDIS1-interacting receptor like kinase 2 {ECO:0000303|PubMed:26863186}; Short=AtMIK2 {ECO:0000303|PubMed:26863186}; AltName: Full=Probable LRR receptor-like serine/threonine-protein kinase At4g08850; EC=2.7.11.1 {ECO:0000305}; Flags: Precursor;	At4g08850	GO:0016021,integral component of membrane; GO:0005886,plasma membrane; GO:0009506,plasmodesma; GO:0090406,pollen tube; GO:0005524,ATP binding; GO:0106310,NA; GO:0106311,NA; GO:0009755,hormone-mediated signaling pathway; GO:0010183,pollen tube guidance; GO:0000166,nucleotide binding; GO:0003674,molecular_function; GO:0005488,binding; GO:0008144,drug binding; GO:0017076,purine nucleotide binding; G…	PF00069.25:Protein kinase domain	--	--	--
	Jman004G0046900	0.46	0.5	0.35	0.13	0.17	0.09	0.34	0.36	0.29	-1.8456	4.65712e-05	0.000120211	down	-0.410815	0.207173	0.266211	false	1.45713	0.00210296	0.00675692	up	Chr4	5766991	5770470	-	gene-Jman004G0046900	--	K13415 protein brassinosteroid insensitive 1 [EC:2.7.10.1 2.7.11.1] | (RefSeq) systemin receptor SR160-like (A)	ko04075: Plant hormone signal transduction	XP_018831840.1	MIK2_ARATH RecName: Full=MDIS1-interacting receptor like kinase 2 {ECO:0000303|PubMed:26863186}; Short=AtMIK2 {ECO:0000303|PubMed:26863186}; AltName: Full=Probable LRR receptor-like serine/threonine-protein kinase At4g08850; EC=2.7.11.1 {ECO:0000305}; Flags: Precursor;	At4g08850	GO:0016021,integral component of membrane; GO:0005886,plasma membrane; GO:0009506,plasmodesma; GO:0090406,pollen tube; GO:0005524,ATP binding; GO:0106310,NA; GO:0106311,NA; GO:0009755,hormone-mediated signaling pathway; GO:0010183,pollen tube guidance; GO:0000166,nucleotide binding; GO:0003674,molecular_function; GO:0005488,binding; GO:0008144,drug binding; GO:0017076,purine nucleotide binding; G…	PF00069.25:Protein kinase domain	--	--	--
	Jman005G0237100	0.56	0.39	0.44	0.06	0.07	0.12	0.5	0.57	0.53	-2.49678	2.11396e-07	7.17928e-07	down	0.196821	0.485693	0.555194	false	2.71931	1.55423e-09	1.41786e-08	up	Chr5	32586402	32589988	+	gene-Jman005G0237100	--	K13415 protein brassinosteroid insensitive 1 [EC:2.7.10.1 2.7.11.1] | (RefSeq) systemin receptor SR160-like (A)	ko04075: Plant hormone signal transduction	XP_018850985.1	MIK2_ARATH RecName: Full=MDIS1-interacting receptor like kinase 2 {ECO:0000303|PubMed:26863186}; Short=AtMIK2 {ECO:0000303|PubMed:26863186}; AltName: Full=Probable LRR receptor-like serine/threonine-protein kinase At4g08850; EC=2.7.11.1 {ECO:0000305}; Flags: Precursor;	At4g08850	GO:0016021,integral component of membrane; GO:0005886,plasma membrane; GO:0009506,plasmodesma; GO:0090406,pollen tube; GO:0005524,ATP binding; GO:0106310,NA; GO:0106311,NA; GO:0009755,hormone-mediated signaling pathway; GO:0010183,pollen tube guidance; GO:0000166,nucleotide binding; GO:0003674,molecular_function; GO:0005488,binding; GO:0008144,drug binding; GO:0017076,purine nucleotide binding; G…	PF13855.6:Leucine rich repeat	--	--	--
	Jman004G0047500	0.24	0.24	0.29	0.32	0.28	0.29	0.13	0.11	0.06	0.109621	0.788699	0.832419	false	NA	NA	NA	NA	-1.50195	0.00342321	0.0103872	down	Chr4	5991425	5994893	-	gene-Jman004G0047500	--	K13415 protein brassinosteroid insensitive 1 [EC:2.7.10.1 2.7.11.1] | (RefSeq) systemin receptor SR160-like (A)	ko04075: Plant hormone signal transduction	XP_018831840.1	MIK2_ARATH RecName: Full=MDIS1-interacting receptor like kinase 2 {ECO:0000303|PubMed:26863186}; Short=AtMIK2 {ECO:0000303|PubMed:26863186}; AltName: Full=Probable LRR receptor-like serine/threonine-protein kinase At4g08850; EC=2.7.11.1 {ECO:0000305}; Flags: Precursor;	At4g08850	GO:0016021,integral component of membrane; GO:0005886,plasma membrane; GO:0009506,plasmodesma; GO:0090406,pollen tube; GO:0005524,ATP binding; GO:0106310,NA; GO:0106311,NA; GO:0009755,hormone-mediated signaling pathway; GO:0010183,pollen tube guidance; GO:0000166,nucleotide binding; GO:0003674,molecular_function; GO:0005488,binding; GO:0008144,drug binding; GO:0017076,purine nucleotide binding; G…	PF00069.25:Protein kinase domain	--	--	--
	Jman009G0004500	1.39	1.31	0.88	5.13	5.44	5.17	6.51	6.24	6.28	2.06124	1.1102e-26	1.23225e-25	up	2.41259	3.67947e-47	6.94319e-46	up	0.373863	0.00244967	0.00772975	false	Chr9	401200	403618	+	gene-Jman009G0004500	--	K13415 protein brassinosteroid insensitive 1 [EC:2.7.10.1 2.7.11.1] | (RefSeq) systemin receptor SR160 (A)	ko04075: Plant hormone signal transduction	XP_018836193.1	PXC1_ARATH RecName: Full=Leucine-rich repeat receptor-like protein kinase PXC1 {ECO:0000305}; AltName: Full=Protein PXY/TDR-CORRELATED 1 {ECO:0000303|PubMed:23815750}; Flags: Precursor;	At2g36570	GO:0016021,integral component of membrane; GO:0005886,plasma membrane; GO:0005524,ATP binding; GO:0004672,protein kinase activity; GO:0009834,plant-type secondary cell wall biogenesis; GO:0000166,nucleotide binding; GO:0003674,molecular_function; GO:0005488,binding; GO:0008144,drug binding; GO:0017076,purine nucleotide binding; GO:0030554,adenyl nucleotide binding; GO:0032553,ribonucleotide bindi…	PF00069.25:Protein kinase domain	--	--	--
	Jman001G0364900	0.25	0.18	0.2	1.21	1.2	1.09	0.58	0.54	0.64	2.38664	4.55632e-10	1.96798e-09	up	1.47939	0.000340324	0.000735811	up	-0.88251	0.00257782	0.00807797	false	Chr1	49587555	49591592	+	gene-Jman001G0364900	--	K13415 protein brassinosteroid insensitive 1 [EC:2.7.10.1 2.7.11.1] | (RefSeq) uncharacterized protein LOC103413440 isoform X1 (A)	ko04075: Plant hormone signal transduction	XP_018806545.1	DRL42_ARATH RecName: Full=Probable disease resistance protein At5g66900;	At5g66900	GO:0005829,cytosol; GO:0012505,endomembrane system; GO:0043531,ADP binding; GO:0005524,ATP binding; GO:0043130,ubiquitin binding; GO:0006952,defense response; GO:0000166,nucleotide binding; GO:0003674,molecular_function; GO:0005488,binding; GO:0017076,purine nucleotide binding; GO:0030554,adenyl nucleotide binding; GO:0032553,ribonucleotide binding; GO:0032555,purine ribonucleotide binding; GO:00…	PF05659.11:Arabidopsis broad-spectrum mildew resistance protein RPW8	--	--	--
	Jman010G0226700	3.39	3.42	2.77	6.86	7.62	6.14	6.28	7.26	6.35	1.02476	2.23573e-11	1.07798e-10	up	1.04977	1.4354e-14	7.73429e-14	up	0.0489108	0.70864	0.803236	false	Chr10	28723950	28727278	+	gene-Jman010G0226700	--	K13415 protein brassinosteroid insensitive 1 [EC:2.7.10.1 2.7.11.1] | (RefSeq) brassinosteroid LRR receptor kinase-like (A)	ko04075: Plant hormone signal transduction	XP_018813735.1	Y5720_ARATH RecName: Full=Probable inactive receptor kinase At5g67200; Flags: Precursor;	At5g67200	GO:0016021,integral component of membrane; GO:0005886,plasma membrane; GO:0005524,ATP binding; GO:0004672,protein kinase activity; GO:0000166,nucleotide binding; GO:0003674,molecular_function; GO:0005488,binding; GO:0008144,drug binding; GO:0017076,purine nucleotide binding; GO:0030554,adenyl nucleotide binding; GO:0032553,ribonucleotide binding; GO:0032555,purine ribonucleotide binding; GO:00325…	PF00069.25:Protein kinase domain	--	--	--
	Jman011G0118300	32.05	32.85	33.56	48.2	48.89	51.8	66.66	70.93	70.57	0.511278	8.66794e-17	5.98885e-16	false	1.0711	1.99663e-82	8.10926e-81	up	0.584482	6.63116e-23	1.96229e-21	false	Chr11	19313303	19316626	-	gene-Jman011G0118300	--	K13415 protein brassinosteroid insensitive 1 [EC:2.7.10.1 2.7.11.1] | (RefSeq) protein BRASSINOSTEROID INSENSITIVE 1 (A)	ko04075: Plant hormone signal transduction	XP_018819102.1	Y1143_ARATH RecName: Full=Probable LRR receptor-like serine/threonine-protein kinase At1g14390; EC=2.7.11.1; Flags: Precursor;	At1g14390	GO:0016021,integral component of membrane; GO:0005886,plasma membrane; GO:0009506,plasmodesma; GO:0005524,ATP binding; GO:0004672,protein kinase activity; GO:0106310,NA; GO:0106311,NA; GO:0046777,protein autophosphorylation; GO:0000166,nucleotide binding; GO:0003674,molecular_function; GO:0005488,binding; GO:0008144,drug binding; GO:0017076,purine nucleotide binding; GO:0030554,adenyl nucleotide …	PF07714.17:Protein tyrosine kinase	--	--	--
	Jman012G0030300	0.38	0.27	0.31	1.96	1.51	1.11	1.34	1.89	1.45	2.16699	4.11954e-06	1.21904e-05	up	2.27282	6.40298e-08	2.08822e-07	up	0.131656	0.690827	0.789628	false	Chr12	2803046	2808915	-	gene-Jman012G0030300	--	K13415 protein brassinosteroid insensitive 1 [EC:2.7.10.1 2.7.11.1] | (RefSeq) uncharacterized protein LOC103413440 isoform X1 (A)	ko04075: Plant hormone signal transduction	XP_018854102.1	SPL7_ORYSJ RecName: Full=Squamosa promoter-binding-like protein 7;	At1g27360	GO:0005634,nucleus; GO:0003677,DNA binding; GO:0046872,metal ion binding; GO:0003674,molecular_function; GO:0003676,nucleic acid binding; GO:0005488,binding; GO:0097159,organic cyclic compound binding; GO:1901363,heterocyclic compound binding; GO:0043167,ion binding; GO:0043169,cation binding; GO:0005622,intracellular; GO:0005575,cellular_component; GO:0005623,cell; GO:0043231,intracellular membr…	PF03110.14:SBP domain	SBP	TF	SBP
	Jman014G0159800	0.36	0.22	0.19	1.15	0.79	1.19	1.01	1.06	1.24	1.93323	5.79509e-07	1.88563e-06	up	2.08725	7.78952e-10	3.01098e-09	up	0.177046	0.507344	0.636458	false	Chr14	19260358	19268826	-	gene-Jman014G0159800	--	K13415 protein brassinosteroid insensitive 1 [EC:2.7.10.1 2.7.11.1] | (RefSeq) uncharacterized protein LOC103413440 isoform X1 (A)	ko04075: Plant hormone signal transduction	XP_018838995.1	SPL6_ARATH RecName: Full=Squamosa promoter-binding-like protein 6;	At1g69170	GO:0005634,nucleus; GO:0003700,DNA-binding transcription factor activity; GO:0046872,metal ion binding; GO:0000976,transcription regulatory region sequence-specific DNA binding; GO:0042742,defense response to bacterium; GO:0010468,regulation of gene expression; GO:0006355,regulation of transcription, DNA-templated; GO:0140110,transcription regulator activity; GO:0003674,molecular_function; GO:000…	PF03110.14:SBP domain	SBP	TF	SBP
	Jman002G0143900	4.8	4.16	4.51	9.62	7.51	9.12	12.84	10.44	10.75	0.877696	1.88452e-07	6.42994e-07	false	1.32586	3.8661e-20	2.83368e-19	up	0.473058	0.000909283	0.00319276	false	Chr2	21431964	21435705	-	gene-Jman002G0143900	--	K13415 protein brassinosteroid insensitive 1 [EC:2.7.10.1 2.7.11.1] | (RefSeq) uncharacterized protein LOC103413440 isoform X1 (A)	ko04075: Plant hormone signal transduction	XP_018814874.1	SPL4_ARATH RecName: Full=Squamosa promoter-binding-like protein 4;	At1g53160	GO:0005737,cytoplasm; GO:0005634,nucleus; GO:0003700,DNA-binding transcription factor activity; GO:0046872,metal ion binding; GO:0000976,transcription regulatory region sequence-specific DNA binding; GO:0009908,flower development; GO:0006355,regulation of transcription, DNA-templated; GO:0010321,regulation of vegetative phase change; GO:0140110,transcription regulator activity; GO:0003674,molecul…	PF03110.14:SBP domain	SBP	TF	SBP
	Jman003G0120800	1.82	1.91	1.59	5.37	4.63	5.3	8.75	8.27	8.82	1.4441	1.06561e-20	9.0978e-20	up	2.27745	1.96898e-76	7.16259e-75	up	0.85574	2.136e-15	3.50294e-14	false	Chr3	10962379	10967033	+	gene-Jman003G0120800	--	K13415 protein brassinosteroid insensitive 1 [EC:2.7.10.1 2.7.11.1] | (RefSeq) uncharacterized protein LOC103413440 isoform X1 (A)	ko04075: Plant hormone signal transduction	XP_018852397.1	SPL6_ARATH RecName: Full=Squamosa promoter-binding-like protein 6;	At1g69170	GO:0005634,nucleus; GO:0003700,DNA-binding transcription factor activity; GO:0046872,metal ion binding; GO:0000976,transcription regulatory region sequence-specific DNA binding; GO:0042742,defense response to bacterium; GO:0010468,regulation of gene expression; GO:0006355,regulation of transcription, DNA-templated; GO:0140110,transcription regulator activity; GO:0003674,molecular_function; GO:000…	PF03110.14:SBP domain	SBP	TF	SBP
	Jman003G0168700	0.69	0.76	1.04	1.97	2.15	2.48	1.84	1.82	1.85	1.31397	2.22623e-09	9.08441e-09	up	1.12892	2.49672e-08	8.46166e-08	up	-0.15948	0.351552	0.48704	false	Chr3	18180388	18183795	-	gene-Jman003G0168700	--	K13415 protein brassinosteroid insensitive 1 [EC:2.7.10.1 2.7.11.1] | (RefSeq) systemin receptor SR160 (A)	ko04075: Plant hormone signal transduction	XP_018828597.1	BRL2_ARATH RecName: Full=Serine/threonine-protein kinase BRI1-like 2; EC=2.7.11.1; AltName: Full=BRASSINOSTEROID INSENSITIVE 1-like protein 2; AltName: Full=Protein VASCULAR HIGHWAY 1; Flags: Precursor;	At2g01950	GO:0016021,integral component of membrane; GO:0005886,plasma membrane; GO:0005524,ATP binding; GO:0106310,NA; GO:0106311,NA; GO:0004675,transmembrane receptor protein serine/threonine kinase activity; GO:0009734,auxin-activated signaling pathway; GO:0009742,brassinosteroid mediated signaling pathway; GO:0009755,hormone-mediated signaling pathway; GO:0010305,leaf vascular tissue pattern formation;…	PF13855.6:Leucine rich repeat	--	--	--
	Jman004G0179600	10.02	10.89	11.4	25.77	28.5	28.44	26.26	25.1	25.68	1.27069	1.17321e-52	3.31305e-51	up	1.24457	2.09087e-63	5.8937e-62	up	-0.00143443	0.983911	0.990617	false	Chr4	30283704	30288275	-	gene-Jman004G0179600	--	K13415 protein brassinosteroid insensitive 1 [EC:2.7.10.1 2.7.11.1] | (RefSeq) systemin receptor SR160-like (A)	ko04075: Plant hormone signal transduction	XP_018807051.1	Y4374_ARATH RecName: Full=Probable inactive receptor kinase At4g23740; Flags: Precursor;	At4g23740	GO:0016021,integral component of membrane; GO:0005886,plasma membrane; GO:0005524,ATP binding; GO:0004672,protein kinase activity; GO:0000166,nucleotide binding; GO:0003674,molecular_function; GO:0005488,binding; GO:0008144,drug binding; GO:0017076,purine nucleotide binding; GO:0030554,adenyl nucleotide binding; GO:0032553,ribonucleotide binding; GO:0032555,purine ribonucleotide binding; GO:00325…	PF07714.17:Protein tyrosine kinase	--	--	--
	Jman005G0065800	0.29	0.38	0.35	0.9	0.97	0.94	1.02	0.91	0.88	1.37158	1.41722e-06	4.41745e-06	up	1.45564	1.85271e-08	6.35798e-08	up	0.108275	0.621715	0.734034	false	Chr5	7630201	7633782	+	gene-Jman005G0065800	--	K13415 protein brassinosteroid insensitive 1 [EC:2.7.10.1 2.7.11.1] | (RefSeq) brassinosteroid LRR receptor kinase BRI1-like (A)	ko04075: Plant hormone signal transduction	XP_018822056.1	Y4361_ARATH RecName: Full=Probable LRR receptor-like serine/threonine-protein kinase At4g36180; EC=2.7.11.1; Flags: Precursor;	At4g36180	GO:0016021,integral component of membrane; GO:0005886,plasma membrane; GO:0090406,pollen tube; GO:0005524,ATP binding; GO:0016301,kinase activity; GO:0106310,NA; GO:0106311,NA; GO:0000166,nucleotide binding; GO:0003674,molecular_function; GO:0005488,binding; GO:0008144,drug binding; GO:0017076,purine nucleotide binding; GO:0030554,adenyl nucleotide binding; GO:0032553,ribonucleotide binding; GO:0…	PF13855.6:Leucine rich repeat	--	--	--
	Jman005G0209200	0.43	0.37	0.46	2.71	2.64	2.67	2.59	2.46	2.8	2.5783	4.37535e-34	6.57491e-33	up	2.61985	3.99665e-40	6.34287e-39	up	0.067003	0.62946	0.740367	false	Chr5	29833904	29837323	-	gene-Jman005G0209200	--	K13415 protein brassinosteroid insensitive 1 [EC:2.7.10.1 2.7.11.1] | (RefSeq) brassinosteroid LRR receptor kinase BRI1-like (A)	ko04075: Plant hormone signal transduction	XP_018821037.1	Y4361_ARATH RecName: Full=Probable LRR receptor-like serine/threonine-protein kinase At4g36180; EC=2.7.11.1; Flags: Precursor;	At1g75640	GO:0016021,integral component of membrane; GO:0005886,plasma membrane; GO:0090406,pollen tube; GO:0005524,ATP binding; GO:0016301,kinase activity; GO:0106310,NA; GO:0106311,NA; GO:0000166,nucleotide binding; GO:0003674,molecular_function; GO:0005488,binding; GO:0008144,drug binding; GO:0017076,purine nucleotide binding; GO:0030554,adenyl nucleotide binding; GO:0032553,ribonucleotide binding; GO:0…	PF13855.6:Leucine rich repeat	--	--	--
	Jman005G0242100	2.8	2.58	2.44	5.63	5.2	5.43	5.82	5.27	6	0.971394	4.27779e-09	1.7036e-08	false	1.11937	5.56043e-14	2.88102e-13	up	0.172198	0.208323	0.326721	false	Chr5	33061306	33063982	+	gene-Jman005G0242100	--	K13415 protein brassinosteroid insensitive 1 [EC:2.7.10.1 2.7.11.1] | (RefSeq) systemin receptor SR160-like (A)	ko04075: Plant hormone signal transduction	XP_018831223.1	TMKL1_ARATH RecName: Full=Putative kinase-like protein TMKL1; Flags: Precursor;	At5g07620	GO:0016021,integral component of membrane; GO:0005886,plasma membrane; GO:0009506,plasmodesma; GO:0005524,ATP binding; GO:0004672,protein kinase activity; GO:0000166,nucleotide binding; GO:0003674,molecular_function; GO:0005488,binding; GO:0008144,drug binding; GO:0017076,purine nucleotide binding; GO:0030554,adenyl nucleotide binding; GO:0032553,ribonucleotide binding; GO:0032555,purine ribonucl…	PF07714.17:Protein tyrosine kinase	--	--	--
	Jman007G0057000	3.66	3.7	3.76	14.07	15.49	12.26	15.08	15.17	15.79	1.8266	1.13737e-47	2.70914e-46	up	2.0412	4.6494e-91	2.11161e-89	up	0.239215	0.0177585	0.0430257	false	Chr7	7413240	7417234	+	gene-Jman007G0057000	--	K13415 protein brassinosteroid insensitive 1 [EC:2.7.10.1 2.7.11.1] | (RefSeq) brassinosteroid LRR receptor kinase BRI1-like (A)	ko04075: Plant hormone signal transduction	XP_018806051.1	Y5720_ARATH RecName: Full=Probable inactive receptor kinase At5g67200; Flags: Precursor;	At5g43020	GO:0016021,integral component of membrane; GO:0005886,plasma membrane; GO:0005524,ATP binding; GO:0004672,protein kinase activity; GO:0000166,nucleotide binding; GO:0003674,molecular_function; GO:0005488,binding; GO:0008144,drug binding; GO:0017076,purine nucleotide binding; GO:0030554,adenyl nucleotide binding; GO:0032553,ribonucleotide binding; GO:0032555,purine ribonucleotide binding; GO:00325…	PF07714.17:Protein tyrosine kinase	--	--	--
	Jman009G0028700	5.89	5.43	5.58	5.08	4.5	3.77	2.81	2.95	2.3	-0.425323	0.00677812	0.0125204	false	-1.08054	1.11464e-12	5.30583e-12	down	-0.629927	0.000717966	0.00258867	false	Chr9	2434851	2439911	+	gene-Jman009G0028700	--	K13415 protein brassinosteroid insensitive 1 [EC:2.7.10.1 2.7.11.1] | (RefSeq) uncharacterized protein LOC103413440 isoform X1 (A)	ko04075: Plant hormone signal transduction	XP_018808546.1	SPL14_ORYSJ RecName: Full=Squamosa promoter-binding-like protein 14;	At3g57920	GO:0005634,nucleus; GO:0003677,DNA binding; GO:0046872,metal ion binding; GO:0003674,molecular_function; GO:0003676,nucleic acid binding; GO:0005488,binding; GO:0097159,organic cyclic compound binding; GO:1901363,heterocyclic compound binding; GO:0043167,ion binding; GO:0043169,cation binding; GO:0005622,intracellular; GO:0005575,cellular_component; GO:0005623,cell; GO:0043231,intracellular membr…	PF03110.14:SBP domain	SBP	TF	SBP
	Jman013G0004300	3.32	3.41	3.7	2.53	2.28	2.34	1.24	1.27	1.47	-0.631651	0.0231181	0.0383346	false	-1.39931	1.07521e-06	3.10771e-06	down	-0.743692	0.0301099	0.0672758	false	Chr13	422061	423806	+	gene-Jman013G0004300	--	K13415 protein brassinosteroid insensitive 1 [EC:2.7.10.1 2.7.11.1] | (RefSeq) uncharacterized protein LOC103413440 isoform X1 (A)	ko04075: Plant hormone signal transduction	XP_018855346.1	SBP1_ANTMA RecName: Full=Squamosa promoter-binding protein 1;	At2g33810	GO:0005634,nucleus; GO:0003677,DNA binding; GO:0003700,DNA-binding transcription factor activity; GO:0046872,metal ion binding; GO:0009908,flower development; GO:0003674,molecular_function; GO:0003676,nucleic acid binding; GO:0005488,binding; GO:0097159,organic cyclic compound binding; GO:1901363,heterocyclic compound binding; GO:0140110,transcription regulator activity; GO:0043167,ion binding; G…	PF03110.14:SBP domain	SBP	TF	SBP
	Jman013G0028000	0.56	0.46	0.58	0.08	0.1	0.12	0.01	0.07	0.09	-2.50383	1.9836e-06	6.0792e-06	down	-3.1179	2.25122e-08	7.66517e-08	down	NA	NA	NA	NA	Chr13	3239426	3241840	+	gene-Jman013G0028000	--	K13415 protein brassinosteroid insensitive 1 [EC:2.7.10.1 2.7.11.1] | (RefSeq) protein BRASSINOSTEROID INSENSITIVE 1-like (A)	ko04075: Plant hormone signal transduction	XP_018812215.1	KPRO_MAIZE RecName: Full=Putative receptor protein kinase ZmPK1; EC=2.7.11.1; Flags: Precursor;	At5g24080	GO:0016021,integral component of membrane; GO:0005524,ATP binding; GO:0106310,NA; GO:0106311,NA; GO:0048544,recognition of pollen; GO:0000166,nucleotide binding; GO:0003674,molecular_function; GO:0005488,binding; GO:0008144,drug binding; GO:0017076,purine nucleotide binding; GO:0030554,adenyl nucleotide binding; GO:0032553,ribonucleotide binding; GO:0032555,purine ribonucleotide binding; GO:00325…	PF00069.25:Protein kinase domain	--	--	--
	Jman014G0146300	6.33	5.61	6.19	2.41	2.74	2.87	2.69	2.72	2.76	-1.26436	6.579e-26	7.07711e-25	down	-1.16083	3.09669e-28	3.17989e-27	down	0.128484	0.347323	0.48253	false	Chr14	15404612	15408293	-	gene-Jman014G0146300	--	K13415 protein brassinosteroid insensitive 1 [EC:2.7.10.1 2.7.11.1] | (RefSeq) systemin receptor SR160-like (A)	ko04075: Plant hormone signal transduction	XP_018807046.1	MIK2_ARATH RecName: Full=MDIS1-interacting receptor like kinase 2 {ECO:0000303|PubMed:26863186}; Short=AtMIK2 {ECO:0000303|PubMed:26863186}; AltName: Full=Probable LRR receptor-like serine/threonine-protein kinase At4g08850; EC=2.7.11.1 {ECO:0000305}; Flags: Precursor;	At4g08850	GO:0016021,integral component of membrane; GO:0005886,plasma membrane; GO:0009506,plasmodesma; GO:0090406,pollen tube; GO:0005524,ATP binding; GO:0106310,NA; GO:0106311,NA; GO:0009755,hormone-mediated signaling pathway; GO:0010183,pollen tube guidance; GO:0000166,nucleotide binding; GO:0003674,molecular_function; GO:0005488,binding; GO:0008144,drug binding; GO:0017076,purine nucleotide binding; G…	PF13855.6:Leucine rich repeat	--	--	--
	Jman003G0105100	2.14	1.21	0.94	0.24	0.35	0.62	0.7	0.69	0.57	-1.90991	1.02752e-06	3.25419e-06	down	-1.13786	0.000218099	0.000483213	down	0.798021	0.0537257	0.10909	false	Chr3	9297338	9303595	+	gene-Jman003G0105100	--	K13415 protein brassinosteroid insensitive 1 [EC:2.7.10.1 2.7.11.1] | (RefSeq) uncharacterized protein LOC103413440 isoform X1 (A)	ko04075: Plant hormone signal transduction	XP_018836769.1	SPL12_ORYSI RecName: Full=Squamosa promoter-binding-like protein 12;	At5g43270	GO:0005634,nucleus; GO:0003677,DNA binding; GO:0046872,metal ion binding; GO:0003674,molecular_function; GO:0003676,nucleic acid binding; GO:0005488,binding; GO:0097159,organic cyclic compound binding; GO:1901363,heterocyclic compound binding; GO:0043167,ion binding; GO:0043169,cation binding; GO:0005622,intracellular; GO:0005575,cellular_component; GO:0005623,cell; GO:0043231,intracellular membr…	PF03110.14:SBP domain	SBP	TF	SBP
	Jman008G0208300	1.51	1.12	1.95	4	3.46	3.19	3.12	2.47	2.29	1.11863	0.000428448	0.000965085	up	0.757486	0.0149285	0.0247802	false	-0.336115	0.214745	0.334919	false	Chr8	28617039	28622259	-	gene-Jman008G0208300	--	K13415 protein brassinosteroid insensitive 1 [EC:2.7.10.1 2.7.11.1] | (RefSeq) uncharacterized protein LOC103413440 isoform X1 (A)	ko04075: Plant hormone signal transduction	XP_018858093.1	SBP1_ANTMA RecName: Full=Squamosa promoter-binding protein 1;	At2g33810	GO:0005634,nucleus; GO:0003677,DNA binding; GO:0003700,DNA-binding transcription factor activity; GO:0046872,metal ion binding; GO:0009908,flower development; GO:0003674,molecular_function; GO:0003676,nucleic acid binding; GO:0005488,binding; GO:0097159,organic cyclic compound binding; GO:1901363,heterocyclic compound binding; GO:0140110,transcription regulator activity; GO:0043167,ion binding; G…	PF03110.14:SBP domain	SBP	TF	SBP
	Jman011G0132500	0.28	0.24	0.28	0.58	0.64	0.62	0.35	0.52	0.49	1.10065	0.00561532	0.0105269	up	0.741997	0.0598527	0.0881894	false	-0.333588	0.340629	0.475275	false	Chr11	20870570	20880395	-	gene-Jman011G0132500	--	K13415 protein brassinosteroid insensitive 1 [EC:2.7.10.1 2.7.11.1] | (RefSeq) uncharacterized protein LOC103413440 isoform X1 (A)	ko04075: Plant hormone signal transduction	XP_018818464.1	SPL6_ARATH RecName: Full=Squamosa promoter-binding-like protein 6;	At1g69170	GO:0005634,nucleus; GO:0003700,DNA-binding transcription factor activity; GO:0046872,metal ion binding; GO:0000976,transcription regulatory region sequence-specific DNA binding; GO:0042742,defense response to bacterium; GO:0010468,regulation of gene expression; GO:0006355,regulation of transcription, DNA-templated; GO:0140110,transcription regulator activity; GO:0003674,molecular_function; GO:000…	PF03110.14:SBP domain	SBP	TF	SBP
	Jman004G0006900	3.7	2.56	3.04	7.51	8.8	8.17	5.32	4.24	4.32	1.30752	6.47583e-13	3.49052e-12	up	0.564756	0.0031257	0.0058447	false	-0.718707	8.61225e-06	4.59394e-05	false	Chr4	883838	886448	+	gene-Jman004G0006900	--	K13415 protein brassinosteroid insensitive 1 [EC:2.7.10.1 2.7.11.1] | (RefSeq) uncharacterized protein LOC103413440 isoform X1 (A)	ko04075: Plant hormone signal transduction	XP_018828890.1	SP13A_ARATH RecName: Full=Squamosa promoter-binding-like protein 13A;	At5g50570	GO:0005634,nucleus; GO:0003677,DNA binding; GO:0003700,DNA-binding transcription factor activity; GO:0046872,metal ion binding; GO:0048653,anther development; GO:0006355,regulation of transcription, DNA-templated; GO:0003674,molecular_function; GO:0003676,nucleic acid binding; GO:0005488,binding; GO:0097159,organic cyclic compound binding; GO:1901363,heterocyclic compound binding; GO:0140110,tran…	PF03110.14:SBP domain	SBP	TF	SBP
	Jman005G0269000	0.55	0.83	0.78	1.66	1.4	1.66	0.84	0.53	0.84	1.04952	0.000349475	0.000797814	up	0.0371204	0.909861	0.928042	false	-0.987382	0.000591991	0.00218763	false	Chr5	35488749	35491229	+	gene-Jman005G0269000	--	K13415 protein brassinosteroid insensitive 1 [EC:2.7.10.1 2.7.11.1] | (RefSeq) systemin receptor SR160 (A)	ko04075: Plant hormone signal transduction	XP_018845424.1	PRK4_ARATH RecName: Full=Pollen receptor-like kinase 4 {ECO:0000303|PubMed:23024212}; Short=AtPRK4 {ECO:0000303|PubMed:23024212}; EC=2.7.11.1 {ECO:0000305}; Flags: Precursor;	At3g20190	GO:0016021,integral component of membrane; GO:0005524,ATP binding; GO:0106310,NA; GO:0106311,NA; GO:0080092,regulation of pollen tube growth; GO:0000166,nucleotide binding; GO:0003674,molecular_function; GO:0005488,binding; GO:0008144,drug binding; GO:0017076,purine nucleotide binding; GO:0030554,adenyl nucleotide binding; GO:0032553,ribonucleotide binding; GO:0032555,purine ribonucleotide bindin…	PF00069.25:Protein kinase domain	--	--	--
	Jman006G0212600	5.81	6.3	4.8	13.87	15.88	11.16	11.08	11.42	11.35	1.19354	5.50094e-17	3.84405e-16	up	0.998203	3.08093e-19	2.1617e-18	false	-0.172906	0.153914	0.258081	false	Chr6	31009718	31012714	+	gene-Jman006G0212600	--	K13415 protein brassinosteroid insensitive 1 [EC:2.7.10.1 2.7.11.1] | (RefSeq) systemin receptor SR160 (A)	ko04075: Plant hormone signal transduction	XP_018857713.1	Y2267_ARATH RecName: Full=Probable inactive receptor kinase At2g26730; Flags: Precursor;	At2g26730	GO:0016021,integral component of membrane; GO:0005777,peroxisome; GO:0005886,plasma membrane; GO:0005524,ATP binding; GO:0004672,protein kinase activity; GO:0000166,nucleotide binding; GO:0003674,molecular_function; GO:0005488,binding; GO:0008144,drug binding; GO:0017076,purine nucleotide binding; GO:0030554,adenyl nucleotide binding; GO:0032553,ribonucleotide binding; GO:0032555,purine ribonucle…	PF00069.25:Protein kinase domain	--	--	--
	Jman002G0017100	3.52	3.38	3.44	1.59	1.4	1.96	2.26	2.23	2.51	-1.14667	5.39694e-15	3.3529e-14	down	-0.568996	8.66711e-07	2.52926e-06	false	0.602414	0.000138774	0.000586001	false	Chr2	1708679	1712816	-	gene-Jman002G0017100	--	K13415 protein brassinosteroid insensitive 1 [EC:2.7.10.1 2.7.11.1] | (RefSeq) systemin receptor SR160-like (A)	ko04075: Plant hormone signal transduction	XP_018827248.1	MIK2_ARATH RecName: Full=MDIS1-interacting receptor like kinase 2 {ECO:0000303|PubMed:26863186}; Short=AtMIK2 {ECO:0000303|PubMed:26863186}; AltName: Full=Probable LRR receptor-like serine/threonine-protein kinase At4g08850; EC=2.7.11.1 {ECO:0000305}; Flags: Precursor;	At4g08850	GO:0016021,integral component of membrane; GO:0005886,plasma membrane; GO:0009506,plasmodesma; GO:0090406,pollen tube; GO:0005524,ATP binding; GO:0106310,NA; GO:0106311,NA; GO:0009755,hormone-mediated signaling pathway; GO:0010183,pollen tube guidance; GO:0000166,nucleotide binding; GO:0003674,molecular_function; GO:0005488,binding; GO:0008144,drug binding; GO:0017076,purine nucleotide binding; G…	PF13855.6:Leucine rich repeat	--	--	--
	Jman004G0016900	62.15	63.08	66.76	26.53	27.84	30.61	46.66	43.56	47.32	-1.26108	7.17926e-76	3.67487e-74	down	-0.490253	2.03629e-17	1.29413e-16	false	0.795455	8.85823e-30	4.0782e-28	false	Chr4	1809039	1811323	-	gene-Jman004G0016900	--	K13415 protein brassinosteroid insensitive 1 [EC:2.7.10.1 2.7.11.1] | (RefSeq) brassinosteroid LRR receptor kinase BRI1-like (A)	ko04075: Plant hormone signal transduction	XP_018833320.1	SBIR1_ARATH RecName: Full=Leucine-rich repeat receptor-like serine/threonine/tyrosine-protein kinase SOBIR1; EC=2.7.10.1; EC=2.7.11.1; AltName: Full=Protein EVERSHED; AltName: Full=Protein SUPPRESSOR OF BIR1-1; Flags: Precursor;	At2g31880	GO:0016021,integral component of membrane; GO:0005777,peroxisome; GO:0005886,plasma membrane; GO:0005524,ATP binding; GO:0106310,NA; GO:0004674,protein serine/threonine kinase activity; GO:0106311,NA; GO:0004713,protein tyrosine kinase activity; GO:0004714,transmembrane receptor protein tyrosine kinase activity; GO:0006952,defense response; GO:0060862,negative regulation of floral organ abscissio…	PF00069.25:Protein kinase domain	--	--	--
protein phosphatase 2C [EC:3.1.3.16]	Jman010G0013700	17.88	18.24	16.05	7.64	9.34	8.58	15.62	17.58	15.4	-1.11425	8.0902e-25	8.29355e-24	down	-0.109722	0.218419	0.279017	false	1.02886	8.65364e-21	2.17751e-19	up	Chr10	1132619	1134903	-	gene-Jman010G0013700	--	K14497 protein phosphatase 2C [EC:3.1.3.16] | (RefSeq) protein phosphatase 2C 37-like (A)	ko04016: MAPK signaling pathway - plant; ko04075: Plant hormone signal transduction	XP_018810490.1	P2C37_ARATH RecName: Full=Protein phosphatase 2C 37; Short=AtPP2C37; EC=3.1.3.16; AltName: Full=Protein ABA-HYPERSENSITIVE GERMINATION 3; AltName: Full=Protein phosphatase 2C A; Short=PP2CA;	At3g11410	GO:0005829,cytosol; GO:0005634,nucleus; GO:0019900,kinase binding; GO:0046872,metal ion binding; GO:0016791,phosphatase activity; GO:0004721,phosphoprotein phosphatase activity; GO:0019901,protein kinase binding; GO:0106306,NA; GO:0004722,protein serine/threonine phosphatase activity; GO:0106307,NA; GO:0009738,abscisic acid-activated signaling pathway; GO:0009788,negative regulation of abscisic a…	PF00481.21:Protein phosphatase 2C	--	--	--
	Jman012G0088100	5.27	5.22	4.66	3.31	4.61	2.94	8.32	10.2	8.84	-0.565568	0.00196567	0.00399871	false	0.846079	1.02501e-11	4.58001e-11	false	1.4357	2.36146e-18	4.96737e-17	up	Chr12	8075303	8077718	-	gene-Jman012G0088100	--	K14497 protein phosphatase 2C [EC:3.1.3.16] | (RefSeq) probable protein phosphatase 2C 24 (A)	ko04016: MAPK signaling pathway - plant; ko04075: Plant hormone signal transduction	XP_018830588.1	P2C24_ARATH RecName: Full=Probable protein phosphatase 2C 24; Short=AtPP2C24; EC=3.1.3.16;	At2g29380	GO:0005829,cytosol; GO:0005634,nucleus; GO:0046872,metal ion binding; GO:0106306,NA; GO:0106307,NA; GO:0003674,molecular_function; GO:0005488,binding; GO:0043167,ion binding; GO:0043169,cation binding; GO:0005622,intracellular; GO:0005575,cellular_component; GO:0005623,cell; GO:0005737,cytoplasm; GO:0044424,intracellular part; GO:0044444,cytoplasmic part; GO:0044464,cell part; GO:0043231,intracel…	PF00481.21:Protein phosphatase 2C	--	--	--
	Jman015G0091900	11.36	10.39	11.24	5.44	4.84	2.49	12.08	13.14	12.9	-1.45109	1.47723e-05	4.06968e-05	down	0.197645	0.03643	0.0562024	false	1.67376	6.21052e-07	3.98756e-06	up	Chr15	14916196	14918612	+	gene-Jman015G0091900	--	K14497 protein phosphatase 2C [EC:3.1.3.16] | (RefSeq) probable protein phosphatase 2C 24 (A)	ko04016: MAPK signaling pathway - plant; ko04075: Plant hormone signal transduction	XP_018855542.1	P2C24_ARATH RecName: Full=Probable protein phosphatase 2C 24; Short=AtPP2C24; EC=3.1.3.16;	At2g29380	GO:0005829,cytosol; GO:0005634,nucleus; GO:0046872,metal ion binding; GO:0106306,NA; GO:0106307,NA; GO:0003674,molecular_function; GO:0005488,binding; GO:0043167,ion binding; GO:0043169,cation binding; GO:0005622,intracellular; GO:0005575,cellular_component; GO:0005623,cell; GO:0005737,cytoplasm; GO:0044424,intracellular part; GO:0044444,cytoplasmic part; GO:0044464,cell part; GO:0043231,intracel…	PF00481.21:Protein phosphatase 2C	--	--	--
	Jman003G0296700	5.2	4.79	5.17	2.54	3.07	3.3	12.32	12.28	12.92	-0.851185	2.35571e-05	6.33592e-05	false	1.2972	3.96477e-24	3.45591e-23	up	2.17375	2.84454e-43	2.48317e-41	up	Chr3	37846945	37851159	+	gene-Jman003G0296700	--	K14497 protein phosphatase 2C [EC:3.1.3.16] | (RefSeq) protein phosphatase 2C 51-like (A)	ko04016: MAPK signaling pathway - plant; ko04075: Plant hormone signal transduction	XP_018810781.1	P2C08_ORYSJ RecName: Full=Probable protein phosphatase 2C 8; Short=OsPP2C08; EC=3.1.3.16;	At3g11410	GO:0005829,cytosol; GO:0005634,nucleus; GO:0046872,metal ion binding; GO:0106306,NA; GO:0106307,NA; GO:0003674,molecular_function; GO:0005488,binding; GO:0043167,ion binding; GO:0043169,cation binding; GO:0005622,intracellular; GO:0005575,cellular_component; GO:0005623,cell; GO:0005737,cytoplasm; GO:0044424,intracellular part; GO:0044444,cytoplasmic part; GO:0044464,cell part; GO:0043231,intracel…	PF00481.21:Protein phosphatase 2C	--	--	--
	Jman006G0068700	0.18	0.37	0.32	0.6	0.49	0.67	16.01	15.57	15.41	NA	NA	NA	NA	5.76247	5.1405e-88	2.25337e-86	up	4.83549	5.62984e-103	2.24176e-100	up	Chr6	5467793	5473192	+	gene-Jman006G0068700	--	K14497 protein phosphatase 2C [EC:3.1.3.16] | (RefSeq) probable protein phosphatase 2C 75 (A)	ko04016: MAPK signaling pathway - plant; ko04075: Plant hormone signal transduction	POE82646.1	P2C75_ARATH RecName: Full=Probable protein phosphatase 2C 75; Short=AtPP2C75; EC=3.1.3.16; AltName: Full=Protein ABA-HYPERSENSITIVE GERMINATION 1; AltName: Full=Protein phosphatase 2C AHG1; Short=PP2C AHG1;	At5g51760	GO:0005829,cytosol; GO:0005634,nucleus; GO:0046872,metal ion binding; GO:0106306,NA; GO:0106307,NA; GO:0009737,response to abscisic acid; GO:0003674,molecular_function; GO:0005488,binding; GO:0043167,ion binding; GO:0043169,cation binding; GO:0001101,response to acid chemical; GO:0008150,biological_process; GO:0009719,response to endogenous stimulus; GO:0009725,response to hormone; GO:0010033,res…	PF00481.21:Protein phosphatase 2C	--	--	--
	Jman006G0200400	28.89	29.78	29.32	15.51	16.59	16.92	33.64	32.24	34.31	-0.928875	1.7926e-32	2.54374e-31	false	0.178957	0.00490372	0.00887501	false	1.13222	1.07343e-49	1.14923e-47	up	Chr6	29420287	29424811	-	gene-Jman006G0200400	--	K14497 protein phosphatase 2C [EC:3.1.3.16] | (RefSeq) protein phosphatase 2C 56-like (A)	ko04016: MAPK signaling pathway - plant; ko04075: Plant hormone signal transduction	XP_018821199.1	P2C06_ORYSJ RecName: Full=Probable protein phosphatase 2C 6 {ECO:0000305}; Short=OsPP2C06 {ECO:0000303|PubMed:19021904}; EC=3.1.3.16 {ECO:0000305}; AltName: Full=ABI1-like protein 1 {ECO:0000305}; Short=OsABI-LIKE1 {ECO:0000303|PubMed:26491145}; Short=OsABIL1 {ECO:0000303|PubMed:26491145};	At4g26080	GO:0005829,cytosol; GO:0005634,nucleus; GO:0046872,metal ion binding; GO:0106306,NA; GO:0106307,NA; GO:0009738,abscisic acid-activated signaling pathway; GO:0003674,molecular_function; GO:0005488,binding; GO:0043167,ion binding; GO:0043169,cation binding; GO:0001101,response to acid chemical; GO:0007165,signal transduction; GO:0007154,cell communication; GO:0008150,biological_process; GO:0009719,…	PF00481.21:Protein phosphatase 2C	--	--	--
	Jman002G0084000	9.03	9.25	9.65	2.67	2.33	2.62	1.34	1.09	1.44	-1.95894	6.81102e-62	2.52777e-60	down	-2.85556	6.49837e-113	4.12528e-111	down	-0.872994	2.47389e-06	1.45278e-05	false	Chr2	9444827	9448469	+	gene-Jman002G0084000	--	K14497 protein phosphatase 2C [EC:3.1.3.16] | (RefSeq) protein phosphatase 2C 77 (A)	ko04016: MAPK signaling pathway - plant; ko04075: Plant hormone signal transduction	XP_018844853.1	P2C06_ORYSJ RecName: Full=Probable protein phosphatase 2C 6 {ECO:0000305}; Short=OsPP2C06 {ECO:0000303|PubMed:19021904}; EC=3.1.3.16 {ECO:0000305}; AltName: Full=ABI1-like protein 1 {ECO:0000305}; Short=OsABI-LIKE1 {ECO:0000303|PubMed:26491145}; Short=OsABIL1 {ECO:0000303|PubMed:26491145};	At5g57050	GO:0005829,cytosol; GO:0005634,nucleus; GO:0046872,metal ion binding; GO:0106306,NA; GO:0106307,NA; GO:0009738,abscisic acid-activated signaling pathway; GO:0003674,molecular_function; GO:0005488,binding; GO:0043167,ion binding; GO:0043169,cation binding; GO:0001101,response to acid chemical; GO:0007165,signal transduction; GO:0007154,cell communication; GO:0008150,biological_process; GO:0009719,…	PF00481.21:Protein phosphatase 2C	--	--	--
SAUR family protein	Jman003G0236600	2.97	2.65	2.8	4.05	4.6	4.32	9.14	8.27	8.59	0.535858	0.0207386	0.0347344	false	1.61517	6.43339e-20	4.68058e-19	up	1.10479	1.97062e-10	2.03676e-09	up	Chr3	30360384	30361277	+	gene-Jman003G0236600	--	K14488 SAUR family protein | (RefSeq) auxin-responsive protein SAUR32-like (A)	ko04075: Plant hormone signal transduction	XP_018822321.1	SAU32_ARATH RecName: Full=Auxin-responsive protein SAUR32 {ECO:0000305}; AltName: Full=Protein ABOLISHED APICAL HOOK MAINTENANCE 1 {ECO:0000303|Ref.6}; AltName: Full=Protein SMALL AUXIN UP RNA 32 {ECO:0000303|PubMed:12036261};	At4g00880	GO:0005737,cytoplasm; GO:0005634,nucleus; GO:0009734,auxin-activated signaling pathway; GO:0007275,multicellular organism development; GO:0040008,regulation of growth; GO:1900140,regulation of seedling development; GO:0007165,signal transduction; GO:0007154,cell communication; GO:0008150,biological_process; GO:0009719,response to endogenous stimulus; GO:0009725,response to hormone; GO:0009733,res…	PF02519.14:Auxin responsive protein	--	--	--
	Jman011G0170000	11.59	9.72	13.05	21.9	20.98	22.28	25.29	26.31	25.52	0.8336	9.70408e-11	4.42489e-10	false	1.15145	2.26404e-24	1.99494e-23	up	0.343593	0.000503483	0.00188916	false	Chr11	24250717	24251574	+	gene-Jman011G0170000	--	K14488 SAUR family protein | (RefSeq) auxin-induced protein X10A-like (A)	ko04075: Plant hormone signal transduction	XP_018841420.1	ARG7_VIGRR RecName: Full=Indole-3-acetic acid-induced protein ARG7;	At4g38840	GO:0009733,response to auxin; GO:0008150,biological_process; GO:0009719,response to endogenous stimulus; GO:0009725,response to hormone; GO:0010033,response to organic substance; GO:0042221,response to chemical; GO:0050896,response to stimulus	PF02519.14:Auxin responsive protein	--	--	--
	Jman011G0170300	0.98	1.37	1.4	3.44	2.55	2.83	2.88	2.38	2.53	1.15478	0.00432645	0.00828253	up	1.05116	0.00495858	0.008965	up	-0.0793311	0.810592	0.879749	false	Chr11	24258767	24259293	+	gene-Jman011G0170300	--	K14488 SAUR family protein | (RefSeq) auxin-responsive protein SAUR21-like (A)	ko04075: Plant hormone signal transduction	XP_018841424.1	SAU23_ARATH RecName: Full=Auxin-responsive protein SAUR23 {ECO:0000305}; AltName: Full=Protein SMALL AUXIN UP RNA 23 {ECO:0000303|PubMed:12036261};	At4g38840	GO:0005886,plasma membrane; GO:0009734,auxin-activated signaling pathway; GO:0007275,multicellular organism development; GO:0040008,regulation of growth; GO:0007165,signal transduction; GO:0007154,cell communication; GO:0008150,biological_process; GO:0009719,response to endogenous stimulus; GO:0009725,response to hormone; GO:0009733,response to auxin; GO:0009755,hormone-mediated signaling pathway…	PF02519.14:Auxin responsive protein	--	--	--
	Jman013G0142100	3.48	6.13	4.62	16.49	10.37	13.74	12.74	12.07	13.61	1.43783	3.70594e-07	1.23148e-06	up	1.43522	3.70054e-09	1.35223e-08	up	0.0191166	0.928902	0.956983	false	Chr13	21424248	21424565	+	gene-Jman013G0142100	--	K14488 SAUR family protein | (RefSeq) auxin-induced protein 15A (A)	ko04075: Plant hormone signal transduction	XP_018847013.1	SAU50_ARATH RecName: Full=Auxin-responsive protein SAUR50 {ECO:0000303|PubMed:12036261}; AltName: Full=Protein SMALL AUXIN UP RNA 50 {ECO:0000303|PubMed:12036261};	At2g21220	GO:0009734,auxin-activated signaling pathway; GO:0040008,regulation of growth; GO:0007165,signal transduction; GO:0007154,cell communication; GO:0008150,biological_process; GO:0009719,response to endogenous stimulus; GO:0009725,response to hormone; GO:0009733,response to auxin; GO:0009755,hormone-mediated signaling pathway; GO:0009987,cellular process; GO:0010033,response to organic substance; GO…	PF02519.14:Auxin responsive protein	--	--	--
	Jman003G0069600	2.52	2.55	3.21	38.22	36.03	41.45	28.11	27.95	25.87	3.71262	4.06378e-105	3.70082e-103	up	3.29049	1.2441e-84	5.20204e-83	up	-0.397619	0.00012332	0.000525437	false	Chr3	6218002	6218657	-	gene-Jman003G0069600	--	K14488 SAUR family protein | (RefSeq) auxin-responsive protein SAUR50-like (A)	ko04075: Plant hormone signal transduction	XP_018815305.1	SAU50_ARATH RecName: Full=Auxin-responsive protein SAUR50 {ECO:0000303|PubMed:12036261}; AltName: Full=Protein SMALL AUXIN UP RNA 50 {ECO:0000303|PubMed:12036261};	At2g21220	GO:0009734,auxin-activated signaling pathway; GO:0040008,regulation of growth; GO:0007165,signal transduction; GO:0007154,cell communication; GO:0008150,biological_process; GO:0009719,response to endogenous stimulus; GO:0009725,response to hormone; GO:0009733,response to auxin; GO:0009755,hormone-mediated signaling pathway; GO:0009987,cellular process; GO:0010033,response to organic substance; GO…	PF02519.14:Auxin responsive protein	--	--	--
	Jman003G0069800	6.86	5.67	7.1	33.29	28.88	29.16	25.88	20.17	24.14	2.12681	1.67867e-26	1.85143e-25	up	1.82216	2.11824e-20	1.57086e-19	up	-0.280006	0.0698429	0.135524	false	Chr3	6229939	6230244	-	gene-Jman003G0069800	--	K14488 SAUR family protein | (RefSeq) auxin-induced protein X15-like (A)	ko04075: Plant hormone signal transduction	XP_018815306.1	A10A5_SOYBN RecName: Full=Auxin-induced protein 10A5;	At4g38840	GO:0009734,auxin-activated signaling pathway; GO:0007165,signal transduction; GO:0007154,cell communication; GO:0008150,biological_process; GO:0009719,response to endogenous stimulus; GO:0009725,response to hormone; GO:0009733,response to auxin; GO:0009755,hormone-mediated signaling pathway; GO:0009987,cellular process; GO:0010033,response to organic substance; GO:0023052,signaling; GO:0070887,ce…	PF02519.14:Auxin responsive protein	--	--	--
	Jman003G0070300	5.59	4.61	4.96	13.07	13.17	12.14	12.41	11.25	8.91	1.2523	1.37723e-06	4.29573e-06	up	1.09007	1.62284e-05	4.11899e-05	up	-0.137714	0.534444	0.660497	false	Chr3	6241393	6241695	-	gene-Jman003G0070300	--	K14488 SAUR family protein | (RefSeq) auxin-responsive protein SAUR21-like (A)	ko04075: Plant hormone signal transduction	XP_018815311.1	SAU22_ARATH RecName: Full=Auxin-responsive protein SAUR22 {ECO:0000305}; AltName: Full=Protein SMALL AUXIN UP RNA 22 {ECO:0000303|PubMed:12036261};	At5g18050	GO:0005886,plasma membrane; GO:0009734,auxin-activated signaling pathway; GO:0007275,multicellular organism development; GO:0040008,regulation of growth; GO:0007165,signal transduction; GO:0007154,cell communication; GO:0008150,biological_process; GO:0009719,response to endogenous stimulus; GO:0009725,response to hormone; GO:0009733,response to auxin; GO:0009755,hormone-mediated signaling pathway…	PF02519.14:Auxin responsive protein	--	--	--
	Jman003G0083600	2.03	0.93	1.48	2.75	2.25	2.49	3.43	3.8	3.02	0.659977	0.139734	0.192374	false	1.18491	0.00147869	0.00291001	up	0.552007	0.108938	0.194967	false	Chr3	7281918	7282370	-	gene-Jman003G0083600	--	K14488 SAUR family protein | (RefSeq) auxin-responsive protein SAUR64 (A)	ko04075: Plant hormone signal transduction	XP_018823753.1	SAU62_ARATH RecName: Full=Auxin-responsive protein SAUR62 {ECO:0000305}; AltName: Full=Protein SMALL AUXIN UP RNA 62 {ECO:0000303|PubMed:12036261};	At1g29430	GO:0005634,nucleus; GO:0005886,plasma membrane; GO:0090406,pollen tube; GO:0009926,auxin polar transport; GO:0009734,auxin-activated signaling pathway; GO:0040008,regulation of growth; GO:0042255,ribosome assembly; GO:0080086,stamen filament development; GO:0006810,transport; GO:0008150,biological_process; GO:0009914,hormone transport; GO:0010817,regulation of hormone levels; GO:0051179,localizat…	PF02519.14:Auxin responsive protein	--	--	--
	Jman005G0182900	1.5	1.03	1.27	6.85	4.97	4.74	4.21	5.64	3.26	2.03382	7.57822e-07	2.43301e-06	up	1.7713	1.13446e-05	2.93029e-05	up	-0.237908	0.458524	0.591212	false	Chr5	27547722	27548090	-	gene-Jman005G0182900	--	K14488 SAUR family protein | (RefSeq) auxin-induced protein X15-like (A)	ko04075: Plant hormone signal transduction	XP_018843039.1	SAU40_ARATH RecName: Full=Auxin-responsive protein SAUR40 {ECO:0000305}; AltName: Full=Protein SMALL AUXIN UP RNA 40 {ECO:0000303|PubMed:12036261};	At1g43040	GO:0005737,cytoplasm; GO:0009734,auxin-activated signaling pathway; GO:0007275,multicellular organism development; GO:0040008,regulation of growth; GO:0007165,signal transduction; GO:0007154,cell communication; GO:0008150,biological_process; GO:0009719,response to endogenous stimulus; GO:0009725,response to hormone; GO:0009733,response to auxin; GO:0009755,hormone-mediated signaling pathway; GO:0…	PF02519.14:Auxin responsive protein	--	--	--
	Jman002G0032600	15.84	15.3	15.2	9.52	10.91	9.76	6.76	6.26	6.59	-0.704451	0.000594758	0.00131332	false	-1.24967	6.30263e-10	2.45592e-09	down	-0.521213	0.0342977	0.0749668	false	Chr2	3337314	3337634	+	gene-Jman002G0032600	--	K14488 SAUR family protein | (RefSeq) auxin-induced protein 6B-like (A)	ko04075: Plant hormone signal transduction	XP_018808507.1	AX6B_SOYBN RecName: Full=Auxin-induced protein 6B;	At5g53590	GO:0009734,auxin-activated signaling pathway; GO:0007165,signal transduction; GO:0007154,cell communication; GO:0008150,biological_process; GO:0009719,response to endogenous stimulus; GO:0009725,response to hormone; GO:0009733,response to auxin; GO:0009755,hormone-mediated signaling pathway; GO:0009987,cellular process; GO:0010033,response to organic substance; GO:0023052,signaling; GO:0070887,ce…	PF02519.14:Auxin responsive protein	--	--	--
	Jman004G0208100	40.88	40.22	45.33	17.74	17.18	16.94	18.85	18.16	17.82	-1.37142	1.9022e-53	5.54425e-52	down	-1.21565	5.92356e-51	1.22487e-49	down	0.18064	0.0672682	0.131393	false	Chr4	33202707	33203882	-	gene-Jman004G0208100	--	K14488 SAUR family protein | (RefSeq) auxin-responsive protein SAUR36-like (A)	ko04075: Plant hormone signal transduction	XP_018848064.1	SAU36_ARATH RecName: Full=Auxin-responsive protein SAUR36 {ECO:0000305}; AltName: Full=Protein RESPONSE TO AUXINS AND GIBBERELLINS 1 {ECO:0000303|PubMed:23503980}; AltName: Full=Protein SENESCENCE-ASSOCIATED GENE 201 {ECO:0000305}; AltName: Full=Protein SMALL AUXIN UP RNA 36 {ECO:0000303|PubMed:12036261};	At4g22620	GO:0005634,nucleus; GO:0009734,auxin-activated signaling pathway; GO:0007275,multicellular organism development; GO:1900057,positive regulation of leaf senescence; GO:0040008,regulation of growth; GO:0010029,regulation of seed germination; GO:0007165,signal transduction; GO:0007154,cell communication; GO:0008150,biological_process; GO:0009719,response to endogenous stimulus; GO:0009725,response t…	PF02519.14:Auxin responsive protein	--	--	--
	Jman011G0170200	6.08	7.13	6.07	15.19	13.71	15.74	9.79	13.03	8.81	1.13162	1.84834e-06	5.68803e-06	up	0.708474	0.00396739	0.00728926	false	-0.398247	0.0708333	0.137141	false	Chr11	24256668	24256970	+	gene-Jman011G0170200	--	K14488 SAUR family protein | (RefSeq) auxin-responsive protein SAUR21-like (A)	ko04075: Plant hormone signal transduction	XP_018841425.1	SAU20_ARATH RecName: Full=Auxin-responsive protein SAUR20 {ECO:0000305}; AltName: Full=Protein SMALL AUXIN UP RNA 20 {ECO:0000303|PubMed:12036261};	At4g38840	GO:0005886,plasma membrane; GO:0009734,auxin-activated signaling pathway; GO:0007275,multicellular organism development; GO:0040008,regulation of growth; GO:0007165,signal transduction; GO:0007154,cell communication; GO:0008150,biological_process; GO:0009719,response to endogenous stimulus; GO:0009725,response to hormone; GO:0009733,response to auxin; GO:0009755,hormone-mediated signaling pathway…	PF02519.14:Auxin responsive protein	--	--	--
	Jman013G0142300	1.23	1.29	0.71	4.08	3.66	1.72	1.32	2.35	1.54	1.47396	0.000434189	0.00097753	up	0.688562	0.0923222	0.130045	false	-0.761892	0.0445551	0.0932817	false	Chr13	21463012	21463879	-	gene-Jman013G0142300	--	K14488 SAUR family protein | (RefSeq) auxin-induced protein 6B-like (A)	ko04075: Plant hormone signal transduction	XP_018847020.1	SAU50_ARATH RecName: Full=Auxin-responsive protein SAUR50 {ECO:0000303|PubMed:12036261}; AltName: Full=Protein SMALL AUXIN UP RNA 50 {ECO:0000303|PubMed:12036261};	At1g75590	GO:0009734,auxin-activated signaling pathway; GO:0040008,regulation of growth; GO:0007165,signal transduction; GO:0007154,cell communication; GO:0008150,biological_process; GO:0009719,response to endogenous stimulus; GO:0009725,response to hormone; GO:0009733,response to auxin; GO:0009755,hormone-mediated signaling pathway; GO:0009987,cellular process; GO:0010033,response to organic substance; GO…	PF02519.14:Auxin responsive protein	--	--	--
	Jman003G0069900	4.6	4.04	4.24	9.37	8.84	9.23	6.78	7.6	5.42	1.00445	2.80439e-06	8.44513e-06	up	0.608651	0.00567588	0.0101686	false	-0.371206	0.0643229	0.126753	false	Chr3	6231060	6232553	-	gene-Jman003G0069900	--	K14488 SAUR family protein | (RefSeq) auxin-responsive protein SAUR21-like (A)	ko04075: Plant hormone signal transduction	XP_018815308.1	A10A5_SOYBN RecName: Full=Auxin-induced protein 10A5;	At4g38840	GO:0009734,auxin-activated signaling pathway; GO:0007165,signal transduction; GO:0007154,cell communication; GO:0008150,biological_process; GO:0009719,response to endogenous stimulus; GO:0009725,response to hormone; GO:0009733,response to auxin; GO:0009755,hormone-mediated signaling pathway; GO:0009987,cellular process; GO:0010033,response to organic substance; GO:0023052,signaling; GO:0070887,ce…	PF02519.14:Auxin responsive protein	--	--	--
	Jman011G0146700	1.05	0.98	1.14	0.56	0.53	0.47	0.63	0.6	0.84	-1.11726	0.0117293	0.0206758	down	-0.623372	0.0983156	0.13753	false	NA	NA	NA	NA	Chr11	22296201	22297371	-	gene-Jman011G0146700	--	K14488 SAUR family protein | (RefSeq) auxin-responsive protein SAUR71-like (A)	ko04075: Plant hormone signal transduction	XP_018813311.1	SAU71_ARATH RecName: Full=Auxin-responsive protein SAUR71 {ECO:0000305}; AltName: Full=Protein SMALL AUXIN UP RNA 71 {ECO:0000303|PubMed:12036261};	At5g50760	GO:0005737,cytoplasm; GO:0009734,auxin-activated signaling pathway; GO:0007275,multicellular organism development; GO:0040008,regulation of growth; GO:0007165,signal transduction; GO:0007154,cell communication; GO:0008150,biological_process; GO:0009719,response to endogenous stimulus; GO:0009725,response to hormone; GO:0009733,response to auxin; GO:0009755,hormone-mediated signaling pathway; GO:0…	PF02519.14:Auxin responsive protein	--	--	--
serine/threonine-protein kinase SRK2 [EC:2.7.11.1]	Jman004G0128900	43.85	41.21	43.39	16.74	15.03	16.47	28.9	29.8	29.92	-1.49758	4.69026e-82	2.68577e-80	down	-0.544792	1.02816e-17	6.61399e-17	false	0.977609	1.32303e-33	7.32412e-32	false	Chr4	23185900	23190140	-	gene-Jman004G0128900	--	K14498 serine/threonine-protein kinase SRK2 [EC:2.7.11.1] | (RefSeq) serine/threonine-protein kinase SAPK3-like (A)	ko04016: MAPK signaling pathway - plant; ko04075: Plant hormone signal transduction	XP_018858494.1	SAPK3_ORYSI RecName: Full=Serine/threonine-protein kinase SAPK3; EC=2.7.11.1; AltName: Full=Osmotic stress/abscisic acid-activated protein kinase 3; AltName: Full=Protein kinase REK;	At4g33950	GO:0005737,cytoplasm; GO:0005634,nucleus; GO:0005524,ATP binding; GO:0106310,NA; GO:0106311,NA; GO:0009738,abscisic acid-activated signaling pathway; GO:0000166,nucleotide binding; GO:0003674,molecular_function; GO:0005488,binding; GO:0008144,drug binding; GO:0017076,purine nucleotide binding; GO:0030554,adenyl nucleotide binding; GO:0032553,ribonucleotide binding; GO:0032555,purine ribonucleotid…	PF00069.25:Protein kinase domain	--	--	--
transcription factor MYC2	Jman001G0291500	3.59	4.06	3.05	2.97	3.46	3.06	9.75	11.48	10.48	-0.257103	0.145737	0.199488	false	1.56411	2.56919e-35	3.43513e-34	up	1.84381	1.27887e-43	1.12506e-41	up	Chr1	38844437	38846343	-	gene-Jman001G0291500	--	K13422 transcription factor MYC2 | (RefSeq) transcription factor MYC2 (A)	ko04016: MAPK signaling pathway - plant; ko04075: Plant hormone signal transduction	XP_018805267.1	MYC2_ARATH RecName: Full=Transcription factor MYC2; Short=AtMYC2; AltName: Full=Basic helix-loop-helix protein 6; Short=AtbHLH6; Short=bHLH 6; AltName: Full=Protein JASMONATE INSENSITIVE 1; AltName: Full=R-homologous Arabidopsis protein 1; Short=RAP-1; AltName: Full=Transcription factor EN 38; AltName: Full=Z-box binding factor 1 protein; AltName: Full=bHLH transcription factor bHLH006; AltName: …	At1g32640	GO:0005634,nucleus; GO:0003677,DNA binding; GO:0003700,DNA-binding transcription factor activity; GO:0019900,kinase binding; GO:0046983,protein dimerization activity; GO:0043565,sequence-specific DNA binding; GO:0000976,transcription regulatory region sequence-specific DNA binding; GO:0009738,abscisic acid-activated signaling pathway; GO:0106167,NA; GO:0009963,positive regulation of flavonoid bio…	PF14215.6:bHLH-MYC and R2R3-MYB transcription factors N-terminal	bHLH	TF	bHLH
	Jman013G0177900	4.56	4.54	4.07	2.2	2.02	2.2	6.87	6.25	6.68	-1.11716	1.03945e-06	3.29059e-06	down	0.58336	0.000267368	0.000585671	false	1.72389	1.08144e-17	2.1626e-16	up	Chr13	24704732	24709969	-	gene-Jman013G0177900	--	K13422 transcription factor MYC2 | (RefSeq) transcription factor MYC3-like isoform X1 (A)	ko04016: MAPK signaling pathway - plant; ko04075: Plant hormone signal transduction	XP_018851639.1	BH035_ARATH RecName: Full=Transcription factor bHLH35; AltName: Full=Basic helix-loop-helix protein 35; Short=AtbHLH35; Short=bHLH 35; AltName: Full=Transcription factor EN 41; AltName: Full=bHLH transcription factor bHLH035;	At5g57150	GO:0005634,nucleus; GO:0003700,DNA-binding transcription factor activity; GO:0046983,protein dimerization activity; GO:0043565,sequence-specific DNA binding; GO:0006355,regulation of transcription, DNA-templated; GO:0140110,transcription regulator activity; GO:0003674,molecular_function; GO:0005515,protein binding; GO:0005488,binding; GO:0003676,nucleic acid binding; GO:0003677,DNA binding; GO:00…	PF00010.26:Helix-loop-helix DNA-binding domain	bHLH	TF	bHLH
	Jman008G0034200	8.61	8.49	8.91	8.49	8.23	8.91	16.59	15.59	16.96	-0.106467	0.192559	0.254516	false	0.908651	1.60896e-40	2.5953e-39	false	1.03977	8.18372e-45	7.67545e-43	up	Chr8	3804336	3810580	+	gene-Jman008G0034200	--	K13422 transcription factor MYC2 | (RefSeq) transcription factor MYC2-like (A)	ko04016: MAPK signaling pathway - plant; ko04075: Plant hormone signal transduction	XP_018846265.1	LHWL1_ARATH RecName: Full=Transcription factor EMB1444 {ECO:0000303|PubMed:12586866}; AltName: Full=Basic helix-loop-helix protein 169 {ECO:0000305}; Short=AtbHLH169 {ECO:0000305}; Short=bHLH 169 {ECO:0000305}; AltName: Full=LONESOME HIGHWAY-like protein 1 {ECO:0000303|PubMed:17626058}; AltName: Full=Protein EMBRYO DEFECTIVE 1444 {ECO:0000303|PubMed:12586866}; AltName: Full=bHLH transcription fac…	At2g27230	GO:0005634,nucleus; GO:0003677,DNA binding; GO:0003700,DNA-binding transcription factor activity; GO:0046983,protein dimerization activity; GO:0048364,root development; GO:0003674,molecular_function; GO:0003676,nucleic acid binding; GO:0005488,binding; GO:0097159,organic cyclic compound binding; GO:1901363,heterocyclic compound binding; GO:0140110,transcription regulator activity; GO:0005515,prot…	PF14215.6:bHLH-MYC and R2R3-MYB transcription factors N-terminal	--	--	--
	Jman005G0139700	33.71	36.83	35.75	66.12	73.48	68.77	72.59	72.56	75.69	0.886612	3.21038e-40	5.9818e-39	false	1.04659	1.44048e-77	5.34297e-76	up	0.184263	0.00284783	0.00882143	false	Chr5	22939457	22948689	-	gene-Jman005G0139700	--	K13422 transcription factor MYC2 | (RefSeq) transcription factor MYC4-like (A)	ko04016: MAPK signaling pathway - plant; ko04075: Plant hormone signal transduction	XP_018814174.1	BHL42_ACTCC RecName: Full=Transcription factor BHLH42 {ECO:0000305}; AltName: Full=Basic helix-loop-helix protein 42 {ECO:0000305}; Short=AcBHLH42 {ECO:0000303|PubMed:30912865};	At4g09820	GO:0005634,nucleus; GO:0003677,DNA binding; GO:0046983,protein dimerization activity; GO:0031542,positive regulation of anthocyanin biosynthetic process; GO:0045893,positive regulation of transcription, DNA-templated; GO:0003674,molecular_function; GO:0003676,nucleic acid binding; GO:0005488,binding; GO:0097159,organic cyclic compound binding; GO:1901363,heterocyclic compound binding; GO:0005515,…	PF14215.6:bHLH-MYC and R2R3-MYB transcription factors N-terminal	bHLH	TF	bHLH
transcription factor TGA	Jman016G0004800	1.02	1.35	1.17	3.79	4.36	4.49	3.58	3.64	3.59	1.75314	1.36635e-12	7.19709e-12	up	1.60295	3.97517e-12	1.82035e-11	up	-0.126151	0.49814	0.628126	false	Chr16	546513	550757	+	gene-Jman016G0004800	--	K14431 transcription factor TGA | (RefSeq) transcription factor TGA2.3-like isoform X1 (A)	ko04075: Plant hormone signal transduction	POE67737.1	PAN_ARATH RecName: Full=Transcription factor PERIANTHIA; AltName: Full=bZIP transcription factor 46; Short=AtbZIP46;	At1g68640	GO:0005634,nucleus; GO:0003700,DNA-binding transcription factor activity; GO:0000976,transcription regulatory region sequence-specific DNA binding; GO:0009909,regulation of flower development; GO:0006351,transcription, DNA-templated; GO:0140110,transcription regulator activity; GO:0003674,molecular_function; GO:0001067,regulatory region nucleic acid binding; GO:0003676,nucleic acid binding; GO:00…	PF14144.6:Seed dormancy control	bZIP	TF	bZIP
	Jman003G0271500	25.34	24.97	26.39	12.46	12.18	11.61	16.37	16.36	17.76	-1.1667	4.45724e-31	5.98062e-30	down	-0.612339	9.81908e-13	4.69968e-12	false	0.578669	1.02549e-07	7.41733e-07	false	Chr3	35108561	35112517	-	gene-Jman003G0271500	--	K14431 transcription factor TGA | (GenBank) transcription factor TGA7, putative (A)	ko04075: Plant hormone signal transduction	XP_018859497.1	DJB6_ORYSJ RecName: Full=DnaJ protein ERDJ3B {ECO:0000305}; AltName: Full=Chaperone protein dnaJ B6 {ECO:0000305}; Short=OsDjB6 {ECO:0000303|PubMed:23160806}; AltName: Full=Endoplasmic reticulum dnaJ domain-containing protein 3B {ECO:0000305}; Short=OsERdj3B {ECO:0000303|PubMed:24153418}; Flags: Precursor;	At1g77930	GO:0005788,endoplasmic reticulum lumen; GO:0030544,Hsp70 protein binding; GO:0051082,unfolded protein binding; GO:0006457,protein folding; GO:0005515,protein binding; GO:0003674,molecular_function; GO:0005488,binding; GO:0031072,heat shock protein binding; GO:0008150,biological_process; GO:0009987,cellular process; GO:0005622,intracellular; GO:0005575,cellular_component; GO:0005623,cell; GO:00057…	PF00226.31:DnaJ domain	--	--	--
	Jman003G0271600	11.75	11.55	12.3	4.14	4.47	4.7	4.16	4.12	4.62	-1.50538	1.00445e-42	2.04828e-41	down	-1.4735	1.01548e-48	2.00994e-47	down	0.0560617	0.679405	0.780815	false	Chr3	35114277	35120439	-	gene-Jman003G0271600	--	K14431 transcription factor TGA | (RefSeq) transcription factor TGA3-like (A)	ko04075: Plant hormone signal transduction	XP_018859508.1	TGA3_ARATH RecName: Full=Transcription factor TGA3; AltName: Full=bZIP transcription factor 22; Short=AtbZIP22;	At1g22070	GO:0005634,nucleus; GO:0005516,calmodulin binding; GO:0003700,DNA-binding transcription factor activity; GO:0000976,transcription regulatory region sequence-specific DNA binding; GO:0042742,defense response to bacterium; GO:0009626,plant-type hypersensitive response; GO:0009862,systemic acquired resistance, salicylic acid mediated signaling pathway; GO:0006351,transcription, DNA-templated; GO:000…	PF14144.6:Seed dormancy control	bZIP	TF	bZIP
	Jman006G0080200	1.46	1.19	1.75	1.66	1.66	2.05	0.57	0.71	0.75	0.195152	0.55689	0.629513	false	-1.13198	0.00247359	0.00469152	down	-1.30259	0.000633227	0.00231938	down	Chr6	6784888	6785844	+	gene-Jman006G0080200	--	K14431 transcription factor TGA | (RefSeq) transcription factor HBP-1b(c38)-like isoform X1 (A)	ko04075: Plant hormone signal transduction	XP_018810524.1	DOGL3_ARATH RecName: Full=Protein DOG1-like 3 {ECO:0000303|PubMed:17065317};	At3g14880	GO:0043565,sequence-specific DNA binding; GO:0006351,transcription, DNA-templated; GO:0003674,molecular_function; GO:0003676,nucleic acid binding; GO:0003677,DNA binding; GO:0005488,binding; GO:0097159,organic cyclic compound binding; GO:1901363,heterocyclic compound binding; GO:0008152,metabolic process; GO:0006139,nucleobase-containing compound metabolic process; GO:0006725,cellular aromatic co…	PF14144.6:Seed dormancy control	--	--	--
two-component response regulator ARR-B family	Jman016G0004000	5.27	5.48	4.86	4.92	4.84	4.48	9.22	8.59	9.22	-0.215617	0.126775	0.176603	false	0.785878	1.04708e-12	4.99789e-12	false	1.0252	3.25532e-17	6.26684e-16	up	Chr16	476519	479214	+	gene-Jman016G0004000	--	K14491 two-component response regulator ARR-B family | (RefSeq) hypothetical protein (A)	ko04075: Plant hormone signal transduction	XP_018836051.1	HHO2_ARATH RecName: Full=Transcription factor HHO2 {ECO:0000305}; AltName: Full=MYB-domain transcription factor HHO2 {ECO:0000305}; AltName: Full=Protein HRS1 HOMOLOG 2 {ECO:0000303|PubMed:27016098};	At1g68670	GO:0005634,nucleus; GO:0003700,DNA-binding transcription factor activity; GO:0001217,bacterial-type RNA polymerase transcriptional repressor activity, sequence-specific DNA binding; GO:0000976,transcription regulatory region sequence-specific DNA binding; GO:0071456,cellular response to hypoxia; GO:0055062,phosphate ion homeostasis; GO:0006355,regulation of transcription, DNA-templated; GO:000973…	PF00249.31:Myb-like DNA-binding domain	GARP-G2-like	TF	GARP->GARP-G2-like
	Jman003G0052400	9.92	9.7	10.23	4.14	4.63	5.21	11.61	11.89	12.2	-1.18052	5.56811e-20	4.56151e-19	down	0.248506	0.00751045	0.0131843	false	1.45394	6.40356e-33	3.41177e-31	up	Chr3	4817532	4820420	-	gene-Jman003G0052400	--	K14491 two-component response regulator ARR-B family | (RefSeq) two-component response regulator ARR12-like (A)	ko04075: Plant hormone signal transduction	XP_018809768.1	HHO6_ARATH RecName: Full=Transcription factor HHO6 {ECO:0000305}; AltName: Full=MYB-domain transcription factor HHO6 {ECO:0000305}; AltName: Full=Protein HRS1 HOMOLOG 6 {ECO:0000305};	At1g49560	GO:0005634,nucleus; GO:0003700,DNA-binding transcription factor activity; GO:0000976,transcription regulatory region sequence-specific DNA binding; GO:0006355,regulation of transcription, DNA-templated; GO:0140110,transcription regulator activity; GO:0003674,molecular_function; GO:0001067,regulatory region nucleic acid binding; GO:0003676,nucleic acid binding; GO:0003677,DNA binding; GO:0003690,d…	PF00249.31:Myb-like DNA-binding domain	GARP-G2-like	TF	GARP->GARP-G2-like
	Jman012G0091600	13.58	15.25	8.08	0.5	0.61	0.38	0.2	0.29	0.08	-4.71755	6.89774e-39	1.23941e-37	down	-6.02694	1.32843e-29	1.44049e-28	down	-1.28823	0.00902472	0.0240896	down	Chr12	8451347	8456136	-	gene-Jman012G0091600	--	K14491 two-component response regulator ARR-B family | (RefSeq) two-component response regulator ORR21 isoform X1 (A)	ko04075: Plant hormone signal transduction	XP_018818314.1	PCLL_ARATH RecName: Full=Transcription factor BOA; AltName: Full=Protein BROTHER OF LUX ARRHYTHMO; AltName: Full=Protein PHYTOCLOCK 1-like; Short=Protein PCL1-like;	At5g59570	GO:0005634,nucleus; GO:0003677,DNA binding; GO:0003700,DNA-binding transcription factor activity; GO:0007623,circadian rhythm; GO:0009909,regulation of flower development; GO:0006355,regulation of transcription, DNA-templated; GO:0003674,molecular_function; GO:0003676,nucleic acid binding; GO:0005488,binding; GO:0097159,organic cyclic compound binding; GO:1901363,heterocyclic compound binding; GO…	PF00249.31:Myb-like DNA-binding domain	GARP-G2-like	TF	GARP->GARP-G2-like
	Jman016G0059200	0.73	1.02	0.81	1.79	2.41	2.15	2.75	2.8	3.53	1.23258	0.000238319	0.000557527	up	1.82816	5.41041e-11	2.28762e-10	up	0.618449	0.0120073	0.0308221	false	Chr16	7234009	7239679	+	gene-Jman016G0059200	--	K14491 two-component response regulator ARR-B family | (RefSeq) two-component response regulator ARR18 (A)	ko04075: Plant hormone signal transduction	XP_018821493.1	KAN4_ARATH RecName: Full=Probable transcription factor KAN4; AltName: Full=Protein ABERRANT TESTA SHAPE; AltName: Full=Protein KANADI 4;	At5g42630	GO:0005618,cell wall; GO:0005634,nucleus; GO:0003700,DNA-binding transcription factor activity; GO:0000976,transcription regulatory region sequence-specific DNA binding; GO:0030154,cell differentiation; GO:0080060,integument development; GO:0048481,plant ovule development; GO:0006355,regulation of transcription, DNA-templated; GO:0140110,transcription regulator activity; GO:0003674,molecular_func…	PF00249.31:Myb-like DNA-binding domain	GARP-G2-like	TF	GARP->GARP-G2-like
	Jman004G0136200	13.89	13.41	14.3	26.3	27.75	29.19	36.51	34.48	35.43	0.914716	7.09107e-36	1.13477e-34	false	1.34521	9.41502e-100	4.84938e-98	up	0.455279	3.17232e-12	3.94532e-11	false	Chr4	24473824	24482415	+	gene-Jman004G0136200	--	K14491 two-component response regulator ARR-B family | (RefSeq) two-component response regulator ORR21 (A)	ko04075: Plant hormone signal transduction	XP_018805697.1	APRR2_ARATH RecName: Full=Two-component response regulator-like APRR2; AltName: Full=Pseudo-response regulator 2; AltName: Full=TOC2 protein;	At4g18020	GO:0005634,nucleus; GO:0003700,DNA-binding transcription factor activity; GO:0000976,transcription regulatory region sequence-specific DNA binding; GO:0000160,phosphorelay signal transduction system; GO:0045893,positive regulation of transcription, DNA-templated; GO:0140110,transcription regulator activity; GO:0003674,molecular_function; GO:0001067,regulatory region nucleic acid binding; GO:00036…	PF00249.31:Myb-like DNA-binding domain	GARP-ARR-B	TF	GARP->GARP-ARR-B
	Jman015G0090900	9.34	9.41	4.32	0.84	1.36	0.37	0.44	1.2	0.62	-3.25499	7.54347e-08	2.67358e-07	down	-3.36042	6.10275e-10	2.3809e-09	down	-0.0797258	0.881677	0.926755	false	Chr15	14793479	14794468	+	gene-Jman015G0090900	--	K14491 two-component response regulator ARR-B family | (RefSeq) two-component response regulator ORR21 isoform X1 (A)	ko04075: Plant hormone signal transduction	XP_018855476.1	PCLL_ARATH RecName: Full=Transcription factor BOA; AltName: Full=Protein BROTHER OF LUX ARRHYTHMO; AltName: Full=Protein PHYTOCLOCK 1-like; Short=Protein PCL1-like;	At5g59570	GO:0005634,nucleus; GO:0003677,DNA binding; GO:0003700,DNA-binding transcription factor activity; GO:0007623,circadian rhythm; GO:0009909,regulation of flower development; GO:0006355,regulation of transcription, DNA-templated; GO:0003674,molecular_function; GO:0003676,nucleic acid binding; GO:0005488,binding; GO:0097159,organic cyclic compound binding; GO:1901363,heterocyclic compound binding; GO…	PF00249.31:Myb-like DNA-binding domain	GARP-G2-like	TF	GARP->GARP-G2-like
	Jman016G0128900	1.44	1.68	1.87	0.91	1.04	1.08	0.81	0.6	0.5	-0.803783	0.00456668	0.00870056	false	-1.39674	1.56666e-06	4.45208e-06	down	-0.566675	0.110097	0.196638	false	Chr16	18628912	18633376	-	gene-Jman016G0128900	--	K14491 two-component response regulator ARR-B family | (RefSeq) two-component response regulator ARR12-like (A)	ko04075: Plant hormone signal transduction	XP_018833511.1	ARR18_ARATH RecName: Full=Two-component response regulator ARR18;	At5g58080	GO:0005634,nucleus; GO:0003677,DNA binding; GO:0003700,DNA-binding transcription factor activity; GO:0009736,cytokinin-activated signaling pathway; GO:0000160,phosphorelay signal transduction system; GO:0003674,molecular_function; GO:0003676,nucleic acid binding; GO:0005488,binding; GO:0097159,organic cyclic compound binding; GO:1901363,heterocyclic compound binding; GO:0140110,transcription regu…	--	GARP-G2-like	TF	GARP->GARP-G2-like
	Jman011G0089100	1.16	1.1	1.34	0.8	0.42	0.57	0.51	0.65	0.87	-1.09028	0.00623206	0.0115867	down	-0.83223	0.0161498	0.0266262	false	0.281869	0.539466	0.664892	false	Chr11	15066940	15069115	-	gene-Jman011G0089100	--	K14491 two-component response regulator ARR-B family | (RefSeq) two-component response regulator ARR11 isoform X1 (A)	ko04075: Plant hormone signal transduction	XP_018818748.1	ORR26_ORYSJ RecName: Full=Two-component response regulator ORR26 {ECO:0000305}; AltName: Full=OsRRB6 {ECO:0000303|PubMed:16891544};	At1g67710	GO:0005634,nucleus; GO:0003677,DNA binding; GO:0003700,DNA-binding transcription factor activity; GO:0009736,cytokinin-activated signaling pathway; GO:0000160,phosphorelay signal transduction system; GO:0003674,molecular_function; GO:0003676,nucleic acid binding; GO:0005488,binding; GO:0097159,organic cyclic compound binding; GO:1901363,heterocyclic compound binding; GO:0140110,transcription regu…	--	--	--	--
xyloglucan:xyloglucosyl transferase TCH4 [EC:2.4.1.207]	Jman005G0258000	2.42	1.98	2.99	0.71	0.69	1.12	2.59	2.41	2.69	-1.63953	5.09963e-07	1.67036e-06	down	0.0415127	0.85293	0.881319	false	1.70851	2.16127e-08	1.70387e-07	up	Chr5	34535522	34536945	+	gene-Jman005G0258000	--	K14504 xyloglucan:xyloglucosyl transferase TCH4 [EC:2.4.1.207] | (RefSeq) probable xyloglucan endotransglucosylase/hydrolase protein 23 (A)	ko04075: Plant hormone signal transduction	XP_018845448.1	XTH23_ARATH RecName: Full=Probable xyloglucan endotransglucosylase/hydrolase protein 23; Short=At-XTH23; Short=XTH-23; EC=2.4.1.207; Flags: Precursor;	At4g25810	GO:0048046,apoplast; GO:0005618,cell wall; GO:0005794,Golgi apparatus; GO:0004553,hydrolase activity, hydrolyzing O-glycosyl compounds; GO:0016762,xyloglucan:xyloglucosyl transferase activity; GO:0042546,cell wall biogenesis; GO:0071555,cell wall organization; GO:0010411,xyloglucan metabolic process; GO:0003674,molecular_function; GO:0003824,catalytic activity; GO:0016787,hydrolase activity; GO:0…	PF00722.21:Glycosyl hydrolases family 16	--	--	--
	Jman008G0106200	3.05	2.54	3.07	2.85	2.04	1.67	5.94	5.39	5.72	-0.487044	0.0581936	0.0882556	false	0.962239	1.46575e-08	5.07615e-08	false	1.47646	3.37993e-12	4.19204e-11	up	Chr8	16099816	16101247	+	gene-Jman008G0106200	--	K14504 xyloglucan:xyloglucosyl transferase TCH4 [EC:2.4.1.207] | (RefSeq) xyloglucan endotransglucosylase/hydrolase protein 22-like (A)	ko04075: Plant hormone signal transduction	XP_018831212.1	XTH23_ARATH RecName: Full=Probable xyloglucan endotransglucosylase/hydrolase protein 23; Short=At-XTH23; Short=XTH-23; EC=2.4.1.207; Flags: Precursor;	At4g25810	GO:0048046,apoplast; GO:0005618,cell wall; GO:0005794,Golgi apparatus; GO:0004553,hydrolase activity, hydrolyzing O-glycosyl compounds; GO:0016762,xyloglucan:xyloglucosyl transferase activity; GO:0042546,cell wall biogenesis; GO:0071555,cell wall organization; GO:0010411,xyloglucan metabolic process; GO:0003674,molecular_function; GO:0003824,catalytic activity; GO:0016787,hydrolase activity; GO:0…	PF00722.21:Glycosyl hydrolases family 16	--	--	--
	Jman004G0241100	1.61	1.14	1.69	4.62	4.53	4.41	4.26	4.35	3.94	1.51522	1.88793e-08	7.07849e-08	up	1.47894	3.02191e-09	1.11504e-08	up	-0.0103583	0.959502	0.976321	false	Chr4	36146648	36147721	-	gene-Jman004G0241100	--	K14504 xyloglucan:xyloglucosyl transferase TCH4 [EC:2.4.1.207] | (RefSeq) xyloglucan endotransglucosylase/hydrolase protein 22-like (A)	ko04075: Plant hormone signal transduction	XP_018810871.1	XTH22_ARATH RecName: Full=Xyloglucan endotransglucosylase/hydrolase protein 22; Short=At-XTH22; Short=XTH-22; EC=2.4.1.207; AltName: Full=Touch protein 4; Flags: Precursor;	At4g25810	GO:0048046,apoplast; GO:0005618,cell wall; GO:0005794,Golgi apparatus; GO:0099503,secretory vesicle; GO:0004553,hydrolase activity, hydrolyzing O-glycosyl compounds; GO:0016762,xyloglucan:xyloglucosyl transferase activity; GO:0042546,cell wall biogenesis; GO:0071456,cellular response to hypoxia; GO:0009664,plant-type cell wall organization; GO:0009733,response to auxin; GO:0009741,response to bra…	PF00722.21:Glycosyl hydrolases family 16	--	--	--
	Jman005G0247800	3.54	2.06	3.4	8.31	7.23	8.43	11.65	9.69	10.04	1.31995	1.20216e-09	5.01105e-09	up	1.78078	9.86189e-22	7.75772e-21	up	0.487434	0.00132599	0.00448256	false	Chr5	33580454	33581524	+	gene-Jman005G0247800	--	K14504 xyloglucan:xyloglucosyl transferase TCH4 [EC:2.4.1.207] | (RefSeq) probable xyloglucan endotransglucosylase/hydrolase protein 23 (A)	ko04075: Plant hormone signal transduction	XP_018831222.1	XTH23_ARATH RecName: Full=Probable xyloglucan endotransglucosylase/hydrolase protein 23; Short=At-XTH23; Short=XTH-23; EC=2.4.1.207; Flags: Precursor;	At4g25810	GO:0048046,apoplast; GO:0005618,cell wall; GO:0005794,Golgi apparatus; GO:0004553,hydrolase activity, hydrolyzing O-glycosyl compounds; GO:0016762,xyloglucan:xyloglucosyl transferase activity; GO:0042546,cell wall biogenesis; GO:0071555,cell wall organization; GO:0010411,xyloglucan metabolic process; GO:0003674,molecular_function; GO:0003824,catalytic activity; GO:0016787,hydrolase activity; GO:0…	PF00722.21:Glycosyl hydrolases family 16	--	--	--
	Jman005G0247900	5.31	5.12	5.1	8.89	9.1	8.73	15.01	14.21	14.4	0.698148	2.95051e-06	8.86287e-06	false	1.48127	1.9592e-34	2.53e-33	up	0.807812	5.77694e-12	7.00049e-11	false	Chr5	33584078	33585450	+	gene-Jman005G0247900	--	K14504 xyloglucan:xyloglucosyl transferase TCH4 [EC:2.4.1.207] | (RefSeq) xyloglucan endotransglucosylase/hydrolase protein 22-like (A)	ko04075: Plant hormone signal transduction	XP_018831212.1	XTH23_ARATH RecName: Full=Probable xyloglucan endotransglucosylase/hydrolase protein 23; Short=At-XTH23; Short=XTH-23; EC=2.4.1.207; Flags: Precursor;	At4g25810	GO:0048046,apoplast; GO:0005618,cell wall; GO:0005794,Golgi apparatus; GO:0004553,hydrolase activity, hydrolyzing O-glycosyl compounds; GO:0016762,xyloglucan:xyloglucosyl transferase activity; GO:0042546,cell wall biogenesis; GO:0071555,cell wall organization; GO:0010411,xyloglucan metabolic process; GO:0003674,molecular_function; GO:0003824,catalytic activity; GO:0016787,hydrolase activity; GO:0…	PF00722.21:Glycosyl hydrolases family 16	--	--	--

## Sheet: Table S8
Supplemental table 8. Statistics of differentially expressed genes involved in photosynthesis
Family	ID	TN-1_fpkm	TN-2_fpkm	TN-3_fpkm	TL50-1_fpkm	TL50-2_fpkm	TL50-3_fpkm	TL20-1_fpkm	TL20-2_fpkm	TL20-3_fpkm	TN_vs_TL50.log2FoldChange	TN_vs_TL50.pvalue	TN_vs_TL50.padj	TN_vs_TL50.regulated	TN_vs_TL20.log2FoldChange	TN_vs_TL20.pvalue	TN_vs_TL20.padj	TN_vs_TL20.regulated	TL50_vs_TL20.log2FoldChange	TL50_vs_TL20.pvalue	TL50_vs_TL20.padj	TL50_vs_TL20.regulated	chr	start	end	strand	gene_name	gene_description	KEGG	KEGG pathway	NR	Swissprot	KOG	GO	Pfam	TF-Family	TF-Category	TF-Classification
ferredoxin	Jman003G0047100	315.48	291.55	335.29	1160.96	1077.82	1103.67	1244.01	1135.92	1165.51	1.7415	5.96186e-169	1.14569e-166	up	1.90244	2.1162e-220	3.52644e-218	up	0.185492	0.00132219	0.00447106	false	Chr3	4451914	4452486	+	gene-Jman003G0047100	--	K02639 ferredoxin | (RefSeq) ferredoxin-A-like (A)	ko00195: Photosynthesis	XP_018842031.1	FER1_SOLLC RecName: Full=Ferredoxin-1, chloroplastic; AltName: Full=Ferredoxin I; Flags: Precursor;	At1g60950	GO:0009507,chloroplast; GO:0051537,2 iron, 2 sulfur cluster binding; GO:0009055,electron transfer activity; GO:0046872,metal ion binding; GO:0003674,molecular_function; GO:0005488,binding; GO:0048037,cofactor binding; GO:0051536,iron-sulfur cluster binding; GO:0051540,metal cluster binding; GO:0003824,catalytic activity; GO:0016491,oxidoreductase activity; GO:0043167,ion binding; GO:0043169,catio…	PF00111.27:2Fe-2S iron-sulfur cluster binding domain	--	--	--
F-type H+-transporting ATPase subunit a/b	Jman002G0175100	1226.76	1247.72	1282.85	621.3	587.02	469.66	1068.15	973.63	1190.69	-1.2462	8.90122e-50	2.29629e-48	down	-0.22649	0.000255263	0.000560782	false	1.04366	6.8096e-30	3.16716e-28	up	Chr2	25577098	25578203	-	gene-Jman002G0175100	--	K02109 F-type H+-transporting ATPase subunit b | (RefSeq) ATP synthase subunit b', chloroplastic (A)	ko00190: Oxidative phosphorylation; ko00195: Photosynthesis; ko01100: Metabolic pathways	XP_018858386.1	ATPF2_SPIOL RecName: Full=ATP synthase subunit b', chloroplastic; AltName: Full=ATP synthase F(0) sector subunit b'; AltName: Full=ATPase subunit II; Flags: Precursor;	At4g32260	GO:0009535,chloroplast thylakoid membrane; GO:0016021,integral component of membrane; GO:0045263,proton-transporting ATP synthase complex, coupling factor F(o); GO:0005524,ATP binding; GO:0015078,proton transmembrane transporter activity; GO:0015986,ATP synthesis coupled proton transport; GO:0000166,nucleotide binding; GO:0003674,molecular_function; GO:0005488,binding; GO:0008144,drug binding; GO…	PF00430.18:ATP synthase B/B' CF(0)	--	--	--
	Jman003G0152500	81.73	83.66	91.53	93.92	96.59	97.61	230.37	207.57	249.26	0.0796794	0.279847	0.352629	false	1.40962	3.10177e-85	1.31639e-83	up	1.35432	2.01059e-78	4.56345e-76	up	Chr3	14778729	14779382	-	gene-Jman003G0152500	--	K02109 F-type H+-transporting ATPase subunit b | (RefSeq) ATP synthase subunit b', chloroplastic (A)	ko00190: Oxidative phosphorylation; ko00195: Photosynthesis; ko01100: Metabolic pathways	XP_018858386.1	ATPF2_SPIOL RecName: Full=ATP synthase subunit b', chloroplastic; AltName: Full=ATP synthase F(0) sector subunit b'; AltName: Full=ATPase subunit II; Flags: Precursor;	At4g32260	GO:0009535,chloroplast thylakoid membrane; GO:0016021,integral component of membrane; GO:0045263,proton-transporting ATP synthase complex, coupling factor F(o); GO:0005524,ATP binding; GO:0015078,proton transmembrane transporter activity; GO:0015986,ATP synthesis coupled proton transport; GO:0000166,nucleotide binding; GO:0003674,molecular_function; GO:0005488,binding; GO:0008144,drug binding; GO…	--	--	--	--
photosystem I subunit PsaN	Jman002G0229800	130.4	119.58	136.55	368.93	344.66	354.35	396.38	378.42	360.69	1.38038	1.16235e-92	8.36747e-91	up	1.54487	1.54429e-124	1.17051e-122	up	0.189155	0.00249486	0.0078527	false	Chr2	32142813	32143527	+	gene-Jman002G0229800	--	K02701 photosystem I subunit PsaN | (RefSeq) photosystem I reaction center subunit N, chloroplastic-like (A)	ko00195: Photosynthesis	XP_018827757.1	PSAN_ARATH RecName: Full=Photosystem I reaction center subunit N, chloroplastic; Short=PSI-N; Flags: Precursor;	At5g64040	GO:0030093,chloroplast photosystem I; GO:0019904,protein domain specific binding; GO:0015979,photosynthesis; GO:0005515,protein binding; GO:0003674,molecular_function; GO:0005488,binding; GO:0008152,metabolic process; GO:0008150,biological_process; GO:0009987,cellular process; GO:0044237,cellular metabolic process; GO:0005622,intracellular; GO:0005575,cellular_component; GO:0016020,membrane; GO:0…	PF05479.11:Photosystem I reaction centre subunit N (PSAN or PSI-N)	--	--	--
	Jman006G0084700	441.79	416.37	473.1	805.37	725.6	776.09	1318	1193.17	1186.02	0.70831	6.87687e-30	8.7903e-29	false	1.46493	6.48928e-129	5.23368e-127	up	0.781212	2.49408e-36	1.59459e-34	false	Chr6	7233420	7234592	-	gene-Jman006G0084700	--	K02701 photosystem I subunit PsaN | (RefSeq) photosystem I reaction center subunit N, chloroplastic-like (A)	ko00195: Photosynthesis	XP_018839035.1	PSAN_ARATH RecName: Full=Photosystem I reaction center subunit N, chloroplastic; Short=PSI-N; Flags: Precursor;	At5g64040	GO:0030093,chloroplast photosystem I; GO:0019904,protein domain specific binding; GO:0015979,photosynthesis; GO:0005515,protein binding; GO:0003674,molecular_function; GO:0005488,binding; GO:0008152,metabolic process; GO:0008150,biological_process; GO:0009987,cellular process; GO:0044237,cellular metabolic process; GO:0005622,intracellular; GO:0005575,cellular_component; GO:0016020,membrane; GO:0…	PF05479.11:Photosystem I reaction centre subunit N (PSAN or PSI-N)	--	--	--
photosystem I subunit VI	Jman010G0050800	64.8	60.22	70.13	160.19	143.53	157.24	149.08	139.74	136.64	1.15468	1.04493e-65	4.20121e-64	up	1.11529	3.47748e-70	1.11787e-68	up	-0.0146744	0.81216	0.880768	false	Chr10	4190499	4193685	-	gene-Jman010G0050800	--	K02695 photosystem I subunit VI | (RefSeq) photosystem I reaction center subunit VI, chloroplastic-like (A)	ko00195: Photosynthesis	XP_018858363.1	PSAH_BRACM RecName: Full=Photosystem I reaction center subunit VI, chloroplastic; Short=PSI-H; AltName: Full=Light-harvesting complex I 11 kDa protein; Flags: Precursor;	At3g16140	GO:0009535,chloroplast thylakoid membrane; GO:0016021,integral component of membrane; GO:0009538,photosystem I reaction center; GO:0015979,photosynthesis; GO:0008152,metabolic process; GO:0008150,biological_process; GO:0009987,cellular process; GO:0044237,cellular metabolic process; GO:0005622,intracellular; GO:0005575,cellular_component; GO:0016020,membrane; GO:0005623,cell; GO:0005737,cytoplasm…	PF03244.14:Photosystem I reaction centre subunit VI	--	--	--
photosystem I subunit X	Jman008G0153100	21.3	17.43	19.33	44.79	37.96	38.27	12.55	12.69	15.16	0.973185	3.80784e-10	1.65669e-09	false	-0.53217	0.00250798	0.00475118	false	-1.48097	8.20736e-20	1.92242e-18	down	Chr8	23076685	23077385	+	gene-Jman008G0153100	--	K02698 photosystem I subunit X | (RefSeq) photosystem I reaction center subunit psaK, chloroplastic-like (A)	ko00195: Photosynthesis	OIV97287.1	PSAK_ARATH RecName: Full=Photosystem I reaction center subunit psaK, chloroplastic; AltName: Full=PSI-K; AltName: Full=Photosystem I subunit X; Flags: Precursor;	At1g30380	GO:0009507,chloroplast; GO:0009534,chloroplast thylakoid; GO:0009535,chloroplast thylakoid membrane; GO:0016021,integral component of membrane; GO:0005634,nucleus; GO:0009522,photosystem I; GO:0009579,thylakoid; GO:0015979,photosynthesis; GO:0008152,metabolic process; GO:0008150,biological_process; GO:0009987,cellular process; GO:0044237,cellular metabolic process; GO:0005622,intracellular; GO:00…	PF01241.18:Photosystem I psaG / psaK	--	--	--
photosystem II 13kDa protein	Jman002G0015600	156.25	147.16	159.26	492.53	452.27	448.19	400.5	362.54	362.67	1.50525	9.09114e-126	1.12651e-123	up	1.27362	5.57569e-101	2.91156e-99	up	-0.207108	0.00150671	0.00502613	false	Chr2	1562610	1564194	-	gene-Jman002G0015600	--	K08903 photosystem II 13kDa protein | (RefSeq) photosystem II reaction center PSB28 protein, chloroplastic (A)	ko00195: Photosynthesis	XP_018827351.1	PSB28_ORYSJ RecName: Full=Photosystem II reaction center PSB28 protein, chloroplastic; AltName: Full=Photosystem II protein W-like; Flags: Precursor;	At4g28660	GO:0009570,chloroplast stroma; GO:0009535,chloroplast thylakoid membrane; GO:0009654,photosystem II oxygen evolving complex; GO:0015979,photosynthesis; GO:0008152,metabolic process; GO:0008150,biological_process; GO:0009987,cellular process; GO:0044237,cellular metabolic process; GO:0005622,intracellular; GO:0005575,cellular_component; GO:0005623,cell; GO:0005737,cytoplasm; GO:0043231,intracellul…	PF03912.14:Psb28 protein	--	--	--
photosystem II oxygen-evolving enhancer protein 2	Jman005G0110000	13.96	14.6	13.47	11.19	10.86	11.46	5.1	4.99	5.79	-0.410722	3.68529e-07	1.22479e-06	false	-1.41031	3.5055e-60	9.27015e-59	down	-0.975316	1.84554e-24	6.00977e-23	false	Chr5	17130370	17175951	+	gene-Jman005G0110000	--	K02717 photosystem II oxygen-evolving enhancer protein 2 | (RefSeq) uncharacterized protein LOC4348816 isoform X1 (A)	ko00195: Photosynthesis	XP_018824153.1	--	At3g04260	GO:0020037,heme binding; GO:0004601,peroxidase activity; GO:0006979,response to oxidative stress; GO:0003674,molecular_function; GO:0005488,binding; GO:0046906,tetrapyrrole binding; GO:0048037,cofactor binding; GO:0097159,organic cyclic compound binding; GO:1901363,heterocyclic compound binding; GO:0003824,catalytic activity; GO:0016491,oxidoreductase activity; GO:0016209,antioxidant activity; GO…	PF02037.27:SAP domain	--	--	--

## Sheet: Table S9
Supplemental table 9. Statistics of differentially expressed genes involved in photosynthesis - antenna protein
Family	ID	TN-1_fpkm	TN-2_fpkm	TN-3_fpkm	TL50-1_fpkm	TL50-2_fpkm	TL50-3_fpkm	TL20-1_fpkm	TL20-2_fpkm	TL20-3_fpkm	TN_vs_TL50.log2FoldChange	TN_vs_TL50.pvalue	TN_vs_TL50.padj	TN_vs_TL50.regulated	TN_vs_TL20.log2FoldChange	TN_vs_TL20.pvalue	TN_vs_TL20.padj	TN_vs_TL20.regulated	TL50_vs_TL20.log2FoldChange	TL50_vs_TL20.pvalue	TL50_vs_TL20.padj	TL50_vs_TL20.regulated	chr	start	end	strand	gene_name	gene_description	KEGG	KEGG pathway	NR	Swissprot	KOG	GO	Pfam	TF-Family	TF-Category	TF-Classification
light-harvesting complex I chlorophyll a/b binding protein 2	Jman006G0173600	134.01	130.66	141.94	74.53	73.02	78.06	68.57	68.58	67.19	-0.935057	1.06502e-54	3.27241e-53	false	-1.00177	2.06961e-72	6.87734e-71	down	-0.0419845	0.49185	0.622214	false	Chr6	23669759	23671684	+	gene-Jman006G0173600	--	K08908 light-harvesting complex I chlorophyll a/b binding protein 2 | (RefSeq) photosystem I chlorophyll a/b-binding protein 6, chloroplastic (A)	ko00196: Photosynthesis - antenna proteins; ko01100: Metabolic pathways	XP_018805461.1	LHCA6_ARATH RecName: Full=Photosystem I chlorophyll a/b-binding protein 6, chloroplastic {ECO:0000303|PubMed:10366881}; AltName: Full=LHCI type III LHCA6 {ECO:0000305}; Flags: Precursor;	At1g19150	GO:0009507,chloroplast; GO:0009535,chloroplast thylakoid membrane; GO:0016021,integral component of membrane; GO:0009522,photosystem I; GO:0016168,chlorophyll binding; GO:0046872,metal ion binding; GO:0009768,photosynthesis, light harvesting in photosystem I; GO:0018298,protein-chromophore linkage; GO:0009416,response to light stimulus; GO:0003674,molecular_function; GO:0005488,binding; GO:004316…	PF00504.21:Chlorophyll A-B binding protein	--	--	--
	Jman003G0106000	1113.81	1091.35	1165.78	185.27	184.26	202.56	1123.19	1126.37	1070.26	-2.64404	0	0	down	-0.0305387	0.536178	0.602479	false	2.63823	0	0	up	Chr3	9359985	9361556	-	gene-Jman003G0106000	--	K08908 light-harvesting complex I chlorophyll a/b binding protein 2 | (RefSeq) chlorophyll a-b binding protein, chloroplastic (A)	ko00196: Photosynthesis - antenna proteins; ko01100: Metabolic pathways	XP_018806818.1	CB12_PETHY RecName: Full=Chlorophyll a-b binding protein, chloroplastic; AltName: Full=LHCI type II CAB; Flags: Precursor;	At3g61470	GO:0009535,chloroplast thylakoid membrane; GO:0016021,integral component of membrane; GO:0009522,photosystem I; GO:0009523,photosystem II; GO:0016168,chlorophyll binding; GO:0046872,metal ion binding; GO:0009765,photosynthesis, light harvesting; GO:0018298,protein-chromophore linkage; GO:0003674,molecular_function; GO:0005488,binding; GO:0043167,ion binding; GO:0043168,anion binding; GO:0046906,t…	PF00504.21:Chlorophyll A-B binding protein	--	--	--
[truncated: 9 more rows]

[truncated: 7 more sheets: Table S10, Table S11, Table S12, Table S13, Table S14, Table S15, Table S16]
